# Supplementary material for: Occipital-temporal cortical tuning to semantic and affective features of natural images predicts associated behavioral responses
Source: Nat Commun. 2024 Jul 9;15:5531. doi: 10.1038/s41467-024-49073-8 (PMC11233618; doi:10.1038/s41467-024-49073-8)
Supplement: Supplementary file 3 — Source Data [file 41467_2024_49073_MOESM3_ESM.zip]

Archive with 201 entries (171 files):
- DataSource_Files/
- DataSource_Files/Fig_S20/
- DataSource_Files/Fig_S20/GroupAverage_ROI_Partial_Spearman_Corelation_RSAMatrix_VTC.csv
- DataSource_Files/Fig_S20/GroupAverage_ROI_Full_Spearman_Corelation_RSAMatrix_VTC.csv
- DataSource_Files/Fig_S19/
- DataSource_Files/Fig_S19/GroupAverage_ROI_Partial_Spearman_Corelation_RSAMatrix_OTC_OFC.csv
- DataSource_Files/Fig_S19/GroupAverage_ROI_Full_Spearman_Corelation_RSAMatrix_OTC_OFC.csv
- DataSource_Files/Fig_S18/
- DataSource_Files/Fig_S18/GroupAverage_MeanBrainRDM_ROI-WholeBrain.csv
- DataSource_Files/Fig_S18/GroupAverage_MeanBrainRDM_ROI-OTC.csv
- DataSource_Files/Fig_S18/GroupAverage_MeanBrainRDM_ROI-non-EVC_OTC.csv
- DataSource_Files/Fig_S18/GroupAverage_MeanBrainRDM_ROI-EVC.csv
- DataSource_Files/Fig_S18/GroupAverage_MeanBrainRDM_ROI-Chikazoe_OFC.csv
- DataSource_Files/Fig_S18/GroupAverage_MeanBrainRDM_ROI-Chikazoe_non-OFC_Frontal.csv
- DataSource_Files/Fig_S17/
- DataSource_Files/Fig_S17/Behavior_ExplainableVariance_LOOCV_21PCs_5Models-ChanceLine.csv
- DataSource_Files/Fig_S16/
- DataSource_Files/Fig_S16/Behavior_ExplainableVariance_LOOCV_21PCs_5Models-NoOvertBehavior.csv
- DataSource_Files/Fig_S15/
- DataSource_Files/Fig_S15/Behavior_ExplainableVariance_LOOCV_21PCs_5Models-Avoid.csv
- DataSource_Files/Fig_S15/Behavior_ExplainableVariance_LOOCV_21PCs_5Models-Approach.csv
- DataSource_Files/Fig_S14/
- DataSource_Files/Fig_S14/Subject6_ROI-Chikazoe_non-OFC_Frontal_CSVA_PC3-Scores_Flatmap.nii
- DataSource_Files/Fig_S14/Subject6_ROI-Chikazoe_non-OFC_Frontal_CSVA_PC2-Scores_Flatmap.nii
- DataSource_Files/Fig_S14/Subject6_ROI-Chikazoe_non-OFC_Frontal_CSVA_PC1-Scores_Flatmap.nii
- DataSource_Files/Fig_S14/Subject5_ROI-Chikazoe_non-OFC_Frontal_CSVA_PC3-Scores_Flatmap.nii
- DataSource_Files/Fig_S14/Subject5_ROI-Chikazoe_non-OFC_Frontal_CSVA_PC2-Scores_Flatmap.nii
- DataSource_Files/Fig_S14/Subject5_ROI-Chikazoe_non-OFC_Frontal_CSVA_PC1-Scores_Flatmap.nii
- DataSource_Files/Fig_S14/Subject4_ROI-Chikazoe_non-OFC_Frontal_CSVA_PC3-Scores_Flatmap.nii
- DataSource_Files/Fig_S14/Subject4_ROI-Chikazoe_non-OFC_Frontal_CSVA_PC2-Scores_Flatmap.nii
- DataSource_Files/Fig_S14/Subject4_ROI-Chikazoe_non-OFC_Frontal_CSVA_PC1-Scores_Flatmap.nii
- DataSource_Files/Fig_S14/Subject3_ROI-Chikazoe_non-OFC_Frontal_CSVA_PC3-Scores_Flatmap.nii
- DataSource_Files/Fig_S14/Subject3_ROI-Chikazoe_non-OFC_Frontal_CSVA_PC2-Scores_Flatmap.nii
- DataSource_Files/Fig_S14/Subject3_ROI-Chikazoe_non-OFC_Frontal_CSVA_PC1-Scores_Flatmap.nii
- DataSource_Files/Fig_S14/Subject2_ROI-Chikazoe_non-OFC_Frontal_CSVA_PC3-Scores_Flatmap.nii
- DataSource_Files/Fig_S14/Subject2_ROI-Chikazoe_non-OFC_Frontal_CSVA_PC2-Scores_Flatmap.nii
- DataSource_Files/Fig_S14/Subject2_ROI-Chikazoe_non-OFC_Frontal_CSVA_PC1-Scores_Flatmap.nii
- DataSource_Files/Fig_S14/Subject1_ROI-Chikazoe_non-OFC_Frontal_CSVA_PC3-Scores_Flatmap.nii
- DataSource_Files/Fig_S14/Subject1_ROI-Chikazoe_non-OFC_Frontal_CSVA_PC2-Scores_Flatmap.nii
- DataSource_Files/Fig_S14/Subject1_ROI-Chikazoe_non-OFC_Frontal_CSVA_PC1-Scores_Flatmap.nii
- DataSource_Files/Fig_S14/HypotheticalDimensionsValues_CSVA-Non-OFC-Frontal.csv
- DataSource_Files/Fig_S13/
- DataSource_Files/Fig_S13/Subject6_ROI-Chikazoe_OFC_CSVA_PC3-Scores_Flatmap.nii
- DataSource_Files/Fig_S13/Subject6_ROI-Chikazoe_OFC_CSVA_PC2-Scores_Flatmap.nii
- DataSource_Files/Fig_S13/Subject6_ROI-Chikazoe_OFC_CSVA_PC1-Scores_Flatmap.nii
- DataSource_Files/Fig_S13/Subject5_ROI-Chikazoe_OFC_CSVA_PC3-Scores_Flatmap.nii
- DataSource_Files/Fig_S13/Subject5_ROI-Chikazoe_OFC_CSVA_PC2-Scores_Flatmap.nii
- DataSource_Files/Fig_S13/Subject5_ROI-Chikazoe_OFC_CSVA_PC1-Scores_Flatmap.nii
- DataSource_Files/Fig_S13/Subject4_ROI-Chikazoe_OFC_CSVA_PC3-Scores_Flatmap.nii
- DataSource_Files/Fig_S13/Subject4_ROI-Chikazoe_OFC_CSVA_PC2-Scores_Flatmap.nii
- DataSource_Files/Fig_S13/Subject4_ROI-Chikazoe_OFC_CSVA_PC1-Scores_Flatmap.nii
- DataSource_Files/Fig_S13/Subject3_ROI-Chikazoe_OFC_CSVA_PC3-Scores_Flatmap.nii
- DataSource_Files/Fig_S13/Subject3_ROI-Chikazoe_OFC_CSVA_PC2-Scores_Flatmap.nii
- DataSource_Files/Fig_S13/Subject3_ROI-Chikazoe_OFC_CSVA_PC1-Scores_Flatmap.nii
- DataSource_Files/Fig_S13/Subject2_ROI-Chikazoe_OFC_CSVA_PC3-Scores_Flatmap.nii
- DataSource_Files/Fig_S13/Subject2_ROI-Chikazoe_OFC_CSVA_PC2-Scores_Flatmap.nii
- DataSource_Files/Fig_S13/Subject2_ROI-Chikazoe_OFC_CSVA_PC1-Scores_Flatmap.nii
- DataSource_Files/Fig_S13/Subject1_ROI-Chikazoe_OFC_CSVA_PC3-Scores_Flatmap.nii
- DataSource_Files/Fig_S13/Subject1_ROI-Chikazoe_OFC_CSVA_PC2-Scores_Flatmap.nii
- DataSource_Files/Fig_S13/Subject1_ROI-Chikazoe_OFC_CSVA_PC1-Scores_Flatmap.nii
- DataSource_Files/Fig_S13/HypotheticalDimensionsValues_CSVA-OFC.csv
- DataSource_Files/Fig_S12/
- DataSource_Files/Fig_S12/Group_vs_Subject_PC-Loading_Correlations_CSVA-Non-OFC-Frontal.csv
- DataSource_Files/Fig_S12/Group_vs_Subject_PC-Loading_Correlations_CSVA-OFC.csv
- DataSource_Files/Fig_S12/Explained_Variance_Top10PCS_CSVA Non-OFC-Frontl.csv
- DataSource_Files/Fig_S12/Explained_Variance_Top10PCS_CSVA OFC.csv
- DataSource_Files/Fig_S11/
- DataSource_Files/Fig_S11/Subject6_ROI-WholeBrain_CSVA_PC3-Scores_Flatmap.nii
- DataSource_Files/Fig_S11/Subject6_ROI-WholeBrain_CSVA_PC2-Scores_Flatmap.nii
- DataSource_Files/Fig_S11/Subject6_ROI-WholeBrain_CSVA_PC1-Scores_Flatmap.nii
- DataSource_Files/Fig_S11/Subject5_ROI-WholeBrain_CSVA_PC3-Scores_Flatmap.nii
- DataSource_Files/Fig_S11/Subject5_ROI-WholeBrain_CSVA_PC2-Scores_Flatmap.nii
- DataSource_Files/Fig_S11/Subject5_ROI-WholeBrain_CSVA_PC1-Scores_Flatmap.nii
- DataSource_Files/Fig_S11/Subject4_ROI-WholeBrain_CSVA_PC3-Scores_Flatmap.nii
- DataSource_Files/Fig_S11/Subject4_ROI-WholeBrain_CSVA_PC2-Scores_Flatmap.nii
- DataSource_Files/Fig_S11/Subject4_ROI-WholeBrain_CSVA_PC1-Scores_Flatmap.nii
- DataSource_Files/Fig_S11/Subject3_ROI-WholeBrain_CSVA_PC3-Scores_Flatmap.nii
- DataSource_Files/Fig_S11/Subject3_ROI-WholeBrain_CSVA_PC2-Scores_Flatmap.nii
- DataSource_Files/Fig_S11/Subject3_ROI-WholeBrain_CSVA_PC1-Scores_Flatmap.nii
- DataSource_Files/Fig_S11/Subject2_ROI-WholeBrain_CSVA_PC3-Scores_Flatmap.nii
- DataSource_Files/Fig_S11/Subject2_ROI-WholeBrain_CSVA_PC2-Scores_Flatmap.nii
- DataSource_Files/Fig_S11/Subject2_ROI-WholeBrain_CSVA_PC1-Scores_Flatmap.nii
- DataSource_Files/Fig_S11/Subject1_ROI-WholeBrain_CSVA_PC3-Scores_Flatmap.nii
- DataSource_Files/Fig_S11/Subject1_ROI-WholeBrain_CSVA_PC2-Scores_Flatmap.nii
- DataSource_Files/Fig_S11/Subject1_ROI-WholeBrain_CSVA_PC1-Scores_Flatmap.nii
- DataSource_Files/Fig_S10/
- DataSource_Files/Fig_S10/Subject6_ROI-CSVABetterSemantic_OTC_CSVA_PC3-Scores_Flatmap.nii
- DataSource_Files/Fig_S10/Subject6_ROI-CSVABetterSemantic_OTC_CSVA_PC2-Scores_Flatmap.nii
- DataSource_Files/Fig_S10/Subject6_ROI-CSVABetterSemantic_OTC_CSVA_PC1-Scores_Flatmap.nii
- DataSource_Files/Fig_S10/Subject5_ROI-CSVABetterSemantic_OTC_CSVA_PC3-Scores_Flatmap.nii
- DataSource_Files/Fig_S10/Subject5_ROI-CSVABetterSemantic_OTC_CSVA_PC2-Scores_Flatmap.nii
- DataSource_Files/Fig_S10/Subject5_ROI-CSVABetterSemantic_OTC_CSVA_PC1-Scores_Flatmap.nii
- DataSource_Files/Fig_S10/Subject4_ROI-CSVABetterSemantic_OTC_CSVA_PC3-Scores_Flatmap.nii
- DataSource_Files/Fig_S10/Subject4_ROI-CSVABetterSemantic_OTC_CSVA_PC2-Scores_Flatmap.nii
- DataSource_Files/Fig_S10/Subject4_ROI-CSVABetterSemantic_OTC_CSVA_PC1-Scores_Flatmap.nii
- DataSource_Files/Fig_S10/Subject3_ROI-CSVABetterSemantic_OTC_CSVA_PC3-Scores_Flatmap.nii
- DataSource_Files/Fig_S10/Subject3_ROI-CSVABetterSemantic_OTC_CSVA_PC2-Scores_Flatmap.nii
- DataSource_Files/Fig_S10/Subject3_ROI-CSVABetterSemantic_OTC_CSVA_PC1-Scores_Flatmap.nii
- DataSource_Files/Fig_S10/Subject2_ROI-CSVABetterSemantic_OTC_CSVA_PC3-Scores_Flatmap.nii
- DataSource_Files/Fig_S10/Subject2_ROI-CSVABetterSemantic_OTC_CSVA_PC2-Scores_Flatmap.nii
- DataSource_Files/Fig_S10/Subject2_ROI-CSVABetterSemantic_OTC_CSVA_PC1-Scores_Flatmap.nii
- DataSource_Files/Fig_S10/Subject1_ROI-CSVABetterSemantic_OTC_CSVA_PC3-Scores_Flatmap.nii
- DataSource_Files/Fig_S10/Subject1_ROI-CSVABetterSemantic_OTC_CSVA_PC2-Scores_Flatmap.nii
- DataSource_Files/Fig_S10/Subject1_ROI-CSVABetterSemantic_OTC_CSVA_PC1-Scores_Flatmap.nii
- DataSource_Files/Fig_S9/
- DataSource_Files/Fig_S9/Explained_Variance_Top10PCS_CSVA Non-EVC-OTC.csv
- DataSource_Files/Fig_S9/pca_comp_CSVA_vs_CSVA-non-evc-OTC.csv
- DataSource_Files/Fig_S8/
- DataSource_Files/Fig_S8/Explained_Variance_Top10PCS_CSVA FullBrain.csv
- DataSource_Files/Fig_S8/pca_comp_CSVA_vs_CSVA-FullBrain.csv
- DataSource_Files/Fig_S7/
- DataSource_Files/Fig_S7/Subject6_SVAA_minus_SVAI_PredictionAccurracy.nii
- DataSource_Files/Fig_S7/Subject5_SVAA_minus_SVAI_PredictionAccurracy.nii
- DataSource_Files/Fig_S7/Subject4_SVAA_minus_SVAI_PredictionAccurracy.nii
- DataSource_Files/Fig_S7/Subject3_SVAA_minus_SVAI_PredictionAccurracy.nii
- DataSource_Files/Fig_S7/Subject2_SVAA_minus_SVAI_PredictionAccurracy.nii
- DataSource_Files/Fig_S7/Subject1_SVAA_minus_SVAI_PredictionAccurracy.nii
- DataSource_Files/Fig_S6/
- DataSource_Files/Fig_S6/Subject6_SemanticByEmotion_VariancePartition.nii
- DataSource_Files/Fig_S6/Subject5_SemanticByEmotion_VariancePartition.nii
- DataSource_Files/Fig_S6/Subject4_SemanticByEmotion_VariancePartition.nii
- DataSource_Files/Fig_S6/Subject3_SemanticByEmotion_VariancePartition.nii
- DataSource_Files/Fig_S6/Subject2_SemanticByEmotion_VariancePartition.nii
- DataSource_Files/Fig_S6/Subject1_SemanticByEmotion_VariancePartition.nii
- DataSource_Files/Fig_S5/
- DataSource_Files/Fig_S5/Subject6_CSVA_minus_Semantic_PredictionAccurracy.nii
- DataSource_Files/Fig_S5/Subject5_CSVA_minus_Semantic_PredictionAccurracy.nii
- DataSource_Files/Fig_S5/Subject4_CSVA_minus_Semantic_PredictionAccurracy.nii
- DataSource_Files/Fig_S5/Subject3_CSVA_minus_Semantic_PredictionAccurracy.nii
- DataSource_Files/Fig_S5/Subject2_CSVA_minus_Semantic_PredictionAccurracy.nii
- DataSource_Files/Fig_S5/Subject1_CSVA_minus_Semantic_PredictionAccurracy.nii
- DataSource_Files/Fig_S4/
- DataSource_Files/Fig_S4/Subject6_CSVA_minus_ValenceByArousl_PredictionAccurracy.nii
- DataSource_Files/Fig_S4/Subject5_CSVA_minus_ValenceByArousl_PredictionAccurracy.nii
- DataSource_Files/Fig_S4/Subject4_CSVA_minus_ValenceByArousl_PredictionAccurracy.nii
- DataSource_Files/Fig_S4/Subject3_CSVA_minus_ValenceByArousl_PredictionAccurracy.nii
- DataSource_Files/Fig_S4/Subject2_CSVA_minus_ValenceByArousl_PredictionAccurracy.nii
- DataSource_Files/Fig_S4/Subject1_CSVA_minus_ValenceByArousl_PredictionAccurracy.nii
- DataSource_Files/Fig_S3/
- DataSource_Files/Fig_S3/copy_predacc_files.sh
- DataSource_Files/Fig_S3/Subject6_csva_predacc.nii
- DataSource_Files/Fig_S3/Subject5_csva_predacc.nii
- DataSource_Files/Fig_S3/Subject4_csva_predacc.nii
- DataSource_Files/Fig_S3/Subject3_csva_predacc.nii
- DataSource_Files/Fig_S3/Subject6_csva_physio_predacc.nii
- DataSource_Files/Fig_S3/Subject5_csva_physio_predacc.nii
- DataSource_Files/Fig_S3/Subject4_csva_physio_predacc.nii
- DataSource_Files/Fig_S3/Subject3_csva_physio_predacc.nii
- DataSource_Files/Fig_S3/Subject2_csva_physio_predacc.nii
- DataSource_Files/Fig_S3/Subject2_csva_predacc.nii
- DataSource_Files/Fig_S3/Subject1_csva_physio_predacc.nii
- DataSource_Files/Fig_S3/Subject1_csva_predacc.nii
- DataSource_Files/Fig_S2/
- DataSource_Files/Fig_S2/Subject6_Gabor_PredictionAccuracy.nii
- DataSource_Files/Fig_S2/Subject6_CSVA_PredictionAccuracy.nii
- DataSource_Files/Fig_S2/Subject5_Gabor_PredictionAccuracy.nii
- DataSource_Files/Fig_S2/Subject5_CSVA_PredictionAccuracy.nii
- DataSource_Files/Fig_S2/Subject4_Gabor_PredictionAccuracy.nii
- DataSource_Files/Fig_S2/Subject4_CSVA_PredictionAccuracy.nii
- DataSource_Files/Fig_S2/Subject3_Gabor_PredictionAccuracy.nii
- DataSource_Files/Fig_S2/Subject3_CSVA_PredictionAccuracy.nii
- DataSource_Files/Fig_S2/Subject2_Gabor_PredictionAccuracy.nii
- DataSource_Files/Fig_S2/Subject2_CSVA_PredictionAccuracy.nii
- DataSource_Files/Fig_S2/Subject1_Gabor_PredictionAccuracy.nii
- DataSource_Files/Fig_S2/Subject1_CSVA_PredictionAccuracy.nii
- DataSource_Files/Fig_S1/
- DataSource_Files/Fig_S1/animate_valence_arousal_stim_percents.csv
- DataSource_Files/Fig_9/
- DataSource_Files/Fig_9/Behavior_ExplainableVariance_LOOCV_21PCs_5Models.csv
- DataSource_Files/Fig_8/
- DataSource_Files/Fig_8/ExampleStim_BehaviorProportions.csv
- DataSource_Files/Fig_7/
- DataSource_Files/Fig_7/CSVA_GaborsRemoved_PCLoadingCorrsnon-EVC OTC.csv
- DataSource_Files/Fig_7/CSVA_GaborsRemoved_PCLoadingCorrsEVC.csv
- DataSource_Files/Fig_7/CSVA_GaborsRemoved_FeatureWeightCorrsnon-EVC OTC.csv
- DataSource_Files/Fig_7/CSVA_GaborsRemoved_FeatureWeightCorrsEVC.csv
- DataSource_Files/Fig_7/Correlations_CSVA_GaborsRemoved_v_CSVA_Scores_CSVABetterSemantic_OTC.csv
- DataSource_Files/Fig_7/Correlations_CSVA_GaborsRemoved_v_CSVA_Scores_CSVABetterSemantic_EVC.csv
- DataSource_Files/Fig_6/
- DataSource_Files/Fig_6/Subject2_ROI-CSVABetterSemantic_OTC_CSVA_PC3-Scores_Flatmap.nii
- DataSource_Files/Fig_6/Subject2_ROI-CSVABetterSemantic_OTC_CSVA_PC2-Scores_Flatmap.nii
- DataSource_Files/Fig_6/Subject2_ROI-CSVABetterSemantic_OTC_CSVA_PC1-Scores_Flatmap.nii
- DataSource_Files/Fig_6/Subject1_ROI-CSVABetterSemantic_OTC_CSVA_PC3-Scores_Flatmap.nii
- DataSource_Files/Fig_6/Subject1_ROI-CSVABetterSemantic_OTC_CSVA_PC2-Scores_Flatmap.nii
- DataSource_Files/Fig_6/Subject1_ROI-CSVABetterSemantic_OTC_CSVA_PC1-Scores_Flatmap.nii
- DataSource_Files/Fig_5/
- DataSource_Files/Fig_5/HypotheticalDimensionsValues_CSVA.csv
- DataSource_Files/Fig_4/
- DataSource_Files/Fig_4/Group_vs_Subject_PC-Loading_Correlations_CSVA.csv
- DataSource_Files/Fig_4/Explained_Variance_Top10PCS_CSVA.csv
- DataSource_Files/Fig_3/
- DataSource_Files/Fig_3/SVAA_SVAI_vs_Semantic_ModelComp.csv
- DataSource_Files/Fig_2/
- DataSource_Files/Fig_2/Subject6_CSVA_PredictionAccuracy.nii
- DataSource_Files/Fig_2/Subject5_CSVA_PredictionAccuracy.nii
- DataSource_Files/Fig_2/Subject4_CSVA_PredictionAccuracy.nii
- DataSource_Files/Fig_2/Subject3_CSVA_PredictionAccuracy.nii
- DataSource_Files/Fig_2/Subject2_CSVA_PredictionAccuracy.nii
- DataSource_Files/Fig_2/Subject1_CSVA_PredictionAccuracy.nii
- DataSource_Files/Fig_S1/.ipynb_checkpoints/
- DataSource_Files/Fig_S1/.ipynb_checkpoints/ValenceArousal_Dist_Plots-checkpoint.ipynb
