# Supplementary material for: Occipital-temporal cortical tuning to semantic and affective features of natural images predicts associated behavioral responses
Source: Nat Commun. 2024 Jul 9;15:5531. doi: 10.1038/s41467-024-49073-8 (PMC11233618; doi:10.1038/s41467-024-49073-8)
Supplement: Supplementary file 3 — Source Data [file 41467_2024_49073_MOESM3_ESM.zip › DataSource_Files/Fig_S20/GroupAverage_ROI_Partial_Spearman_Corelation_RSAMatrix_VTC.csv]

	Chikazoe_VTC	Chikazoe_non-EVC_VTC
Animacy_x_Arousal	0.079866	0.097046
Animacy_x_Valence	0.052157	0.063528
Animacy_x_Valence_x_Arousal	0.050932	0.0615
Valence_x_Arousal	0.031784	0.037169
Arousal	0.031324	0.036958
Valence	0.018069	0.020865
Semantic	0.06021	0.068537
Animacy_4Level	0.088773	0.1085
Animacy_2Level	0.084061	0.10322
