# Supplementary material for: Occipital-temporal cortical tuning to semantic and affective features of natural images predicts associated behavioral responses
Source: Nat Commun. 2024 Jul 9;15:5531. doi: 10.1038/s41467-024-49073-8 (PMC11233618; doi:10.1038/s41467-024-49073-8)
Supplement: Supplementary file 3 — Source Data [file 41467_2024_49073_MOESM3_ESM.zip › DataSource_Files/Fig_S20/GroupAverage_ROI_Full_Spearman_Corelation_RSAMatrix_VTC.csv]

	Chikazoe_VTC	Chikazoe_non-EVC_VTC
Animacy_x_Arousal	0.080537	0.097532
Animacy_x_Valence	0.052707	0.063932
Animacy_x_Valence_x_Arousal	0.051481	0.061905
Valence_x_Arousal	0.032131	0.037428
Arousal	0.031625	0.037187
Valence	0.018327	0.021056
Semantic	0.061463	0.069431
Animacy_4Level	0.089544	0.10905
Animacy_2Level	0.084738	0.1037
