# Supplementary material for: Occipital-temporal cortical tuning to semantic and affective features of natural images predicts associated behavioral responses
Source: Nat Commun. 2024 Jul 9;15:5531. doi: 10.1038/s41467-024-49073-8 (PMC11233618; doi:10.1038/s41467-024-49073-8)
Supplement: Supplementary file 3 — Source Data [file 41467_2024_49073_MOESM3_ESM.zip › DataSource_Files/Fig_S19/GroupAverage_ROI_Partial_Spearman_Corelation_RSAMatrix_OTC_OFC.csv]

	OTC	non-EVC_OTC	Chikazoe_OFC	Chikazoe_non-OFC_Frontal
Animacy_x_Arousal	0.068719	0.083944	0.017654	0.030812
Animacy_x_Valence	0.045139	0.054517	0.014783	0.025859
Animacy_x_Valence_x_Arousal	0.045831	0.055287	0.015477	0.028365
Valence_x_Arousal	0.032391	0.038773	0.012621	0.025701
Arousal	0.031032	0.037595	0.010307	0.020782
Valence	0.019539	0.022958	0.0097115	0.019748
Semantic	0.053254	0.059862	0.014693	0.022779
Animacy_4Level	0.076645	0.092846	0.020533	0.032485
Animacy_2Level	0.068067	0.083423	0.015041	0.023483
