# Supplementary material for: Occipital-temporal cortical tuning to semantic and affective features of natural images predicts associated behavioral responses
Source: Nat Commun. 2024 Jul 9;15:5531. doi: 10.1038/s41467-024-49073-8 (PMC11233618; doi:10.1038/s41467-024-49073-8)
Supplement: Supplementary file 3 — Source Data [file 41467_2024_49073_MOESM3_ESM.zip › DataSource_Files/Fig_S19/GroupAverage_ROI_Full_Spearman_Corelation_RSAMatrix_OTC_OFC.csv]

	OTC	non-EVC_OTC	Chikazoe_OFC	Chikazoe_non-OFC_Frontal
Animacy_x_Arousal	0.069403	0.084397	0.017705	0.030928
Animacy_x_Valence	0.045703	0.054892	0.014827	0.025954
Animacy_x_Valence_x_Arousal	0.046389	0.05566	0.015521	0.028461
Valence_x_Arousal	0.032743	0.039014	0.012651	0.025764
Arousal	0.03133	0.037803	0.010332	0.020836
Valence	0.019807	0.02314	0.0097356	0.019797
Semantic	0.054533	0.060691	0.014782	0.022981
Animacy_4Level	0.077437	0.093357	0.020588	0.032613
Animacy_2Level	0.068764	0.083877	0.015093	0.0236
