# Supplementary material for: Occipital-temporal cortical tuning to semantic and affective features of natural images predicts associated behavioral responses
Source: Nat Commun. 2024 Jul 9;15:5531. doi: 10.1038/s41467-024-49073-8 (PMC11233618; doi:10.1038/s41467-024-49073-8)
Supplement: Supplementary file 3 — Source Data [file 41467_2024_49073_MOESM3_ESM.zip › DataSource_Files/Fig_S18/GroupAverage_MeanBrainRDM_ROI-WholeBrain.csv]

	Animacy-Inanimate_x_Valence-Negative_x_Arousal-Low	Animacy-Inanimate_x_Valence-Negative_x_Arousal-High	Animacy-Inanimate_x_Valence-Neutral_x_Arousal-Low	Animacy-Inanimate_x_Valence-Neutral_x_Arousal-High	Animacy-Inanimate_x_Valence-Positive_x_Arousal-Low	Animacy-Inanimate_x_Valence-Positive_x_Arousal-High	Animacy-Animate_x_Valence-Negative_x_Arousal-Low	Animacy-Animate_x_Valence-Negative_x_Arousal-High	Animacy-Animate_x_Valence-Neutral_x_Arousal-Low	Animacy-Animate_x_Valence-Neutral_x_Arousal-High	Animacy-Animate_x_Valence-Positive_x_Arousal-Low	Animacy-Animate_x_Valence-Positive_x_Arousal-High
Animacy-Inanimate_x_Valence-Negative_x_Arousal-Low	0	0.71264	0.70521	0.88262	0.80784	0.80224	1.0145	1.2072	1.3562	1.1842	1.1994	1.3159
Animacy-Inanimate_x_Valence-Negative_x_Arousal-High	0.71264	0	0.82367	0.93513	0.8364	0.79705	1.0506	1.0601	1.3908	1.283	1.1361	1.2176
Animacy-Inanimate_x_Valence-Neutral_x_Arousal-Low	0.70521	0.82367	0	0.79126	0.70222	0.79931	1.2204	1.6273	1.1126	1.2851	1.1735	1.4936
Animacy-Inanimate_x_Valence-Neutral_x_Arousal-High	0.88262	0.93513	0.79126	0	0.81779	0.88849	1.0881	1.141	1.1263	1.0793	1.1477	1.1387
Animacy-Inanimate_x_Valence-Positive_x_Arousal-Low	0.80784	0.8364	0.70222	0.81779	0	0.77204	1.0963	1.3506	1.2216	1.2002	1.0964	1.2283
Animacy-Inanimate_x_Valence-Positive_x_Arousal-High	0.80224	0.79705	0.79931	0.88849	0.77204	0	1.102	1.2038	1.2733	1.1601	1.0563	1.1887
Animacy-Animate_x_Valence-Negative_x_Arousal-Low	1.0145	1.0506	1.2204	1.0881	1.0963	1.102	0	0.97273	1.0441	0.99418	0.95919	1.0062
Animacy-Animate_x_Valence-Negative_x_Arousal-High	1.2072	1.0601	1.6273	1.141	1.3506	1.2038	0.97273	0	1.2511	0.89075	1.0907	0.81928
Animacy-Animate_x_Valence-Neutral_x_Arousal-Low	1.3562	1.3908	1.1126	1.1263	1.2216	1.2733	1.0441	1.2511	0	0.93747	0.97147	1.0666
Animacy-Animate_x_Valence-Neutral_x_Arousal-High	1.1842	1.283	1.2851	1.0793	1.2002	1.1601	0.99418	0.89075	0.93747	0	0.97779	0.95258
Animacy-Animate_x_Valence-Positive_x_Arousal-Low	1.1994	1.1361	1.1735	1.1477	1.0964	1.0563	0.95919	1.0907	0.97147	0.97779	0	0.97617
Animacy-Animate_x_Valence-Positive_x_Arousal-High	1.3159	1.2176	1.4936	1.1387	1.2283	1.1887	1.0062	0.81928	1.0666	0.95258	0.97617	0
