# Supplementary material for: Occipital-temporal cortical tuning to semantic and affective features of natural images predicts associated behavioral responses
Source: Nat Commun. 2024 Jul 9;15:5531. doi: 10.1038/s41467-024-49073-8 (PMC11233618; doi:10.1038/s41467-024-49073-8)
Supplement: Supplementary file 3 — Source Data [file 41467_2024_49073_MOESM3_ESM.zip › DataSource_Files/Fig_S18/GroupAverage_MeanBrainRDM_ROI-OTC.csv]

	Animacy-Inanimate_x_Valence-Negative_x_Arousal-Low	Animacy-Inanimate_x_Valence-Negative_x_Arousal-High	Animacy-Inanimate_x_Valence-Neutral_x_Arousal-Low	Animacy-Inanimate_x_Valence-Neutral_x_Arousal-High	Animacy-Inanimate_x_Valence-Positive_x_Arousal-Low	Animacy-Inanimate_x_Valence-Positive_x_Arousal-High	Animacy-Animate_x_Valence-Negative_x_Arousal-Low	Animacy-Animate_x_Valence-Negative_x_Arousal-High	Animacy-Animate_x_Valence-Neutral_x_Arousal-Low	Animacy-Animate_x_Valence-Neutral_x_Arousal-High	Animacy-Animate_x_Valence-Positive_x_Arousal-Low	Animacy-Animate_x_Valence-Positive_x_Arousal-High
Animacy-Inanimate_x_Valence-Negative_x_Arousal-Low	0	0.58877	0.45443	0.73892	0.57314	0.63585	1.1769	1.3843	1.4329	1.3365	1.3911	1.4791
Animacy-Inanimate_x_Valence-Negative_x_Arousal-High	0.58877	0	0.60795	0.77704	0.62298	0.63594	1.2382	1.1775	1.4748	1.3618	1.3102	1.4006
Animacy-Inanimate_x_Valence-Neutral_x_Arousal-Low	0.45443	0.60795	0	0.71005	0.48707	0.62551	1.304	1.7398	1.2088	1.4693	1.4075	1.6937
Animacy-Inanimate_x_Valence-Neutral_x_Arousal-High	0.73892	0.77704	0.71005	0	0.69521	0.74768	1.1728	1.1683	1.2507	1.1346	1.2583	1.2624
Animacy-Inanimate_x_Valence-Positive_x_Arousal-Low	0.57314	0.62298	0.48707	0.69521	0	0.53368	1.2686	1.4529	1.3583	1.3695	1.2647	1.4927
Animacy-Inanimate_x_Valence-Positive_x_Arousal-High	0.63585	0.63594	0.62551	0.74768	0.53368	0	1.2307	1.3173	1.3668	1.3461	1.1725	1.3827
Animacy-Animate_x_Valence-Negative_x_Arousal-Low	1.1769	1.2382	1.304	1.1728	1.2686	1.2307	0	0.86139	0.90772	0.87147	0.85551	0.82783
Animacy-Animate_x_Valence-Negative_x_Arousal-High	1.3843	1.1775	1.7398	1.1683	1.4529	1.3173	0.86139	0	1.1966	0.71631	0.85761	0.52166
Animacy-Animate_x_Valence-Neutral_x_Arousal-Low	1.4329	1.4748	1.2088	1.2507	1.3583	1.3668	0.90772	1.1966	0	0.84926	0.86237	0.96322
Animacy-Animate_x_Valence-Neutral_x_Arousal-High	1.3365	1.3618	1.4693	1.1346	1.3695	1.3461	0.87147	0.71631	0.84926	0	0.8258	0.7244
Animacy-Animate_x_Valence-Positive_x_Arousal-Low	1.3911	1.3102	1.4075	1.2583	1.2647	1.1725	0.85551	0.85761	0.86237	0.8258	0	0.75327
Animacy-Animate_x_Valence-Positive_x_Arousal-High	1.4791	1.4006	1.6937	1.2624	1.4927	1.3827	0.82783	0.52166	0.96322	0.7244	0.75327	0
