# Supplementary material for: Occipital-temporal cortical tuning to semantic and affective features of natural images predicts associated behavioral responses
Source: Nat Commun. 2024 Jul 9;15:5531. doi: 10.1038/s41467-024-49073-8 (PMC11233618; doi:10.1038/s41467-024-49073-8)
Supplement: Supplementary file 3 — Source Data [file 41467_2024_49073_MOESM3_ESM.zip › DataSource_Files/Fig_S18/GroupAverage_MeanBrainRDM_ROI-non-EVC_OTC.csv]

	Animacy-Inanimate_x_Valence-Negative_x_Arousal-Low	Animacy-Inanimate_x_Valence-Negative_x_Arousal-High	Animacy-Inanimate_x_Valence-Neutral_x_Arousal-Low	Animacy-Inanimate_x_Valence-Neutral_x_Arousal-High	Animacy-Inanimate_x_Valence-Positive_x_Arousal-Low	Animacy-Inanimate_x_Valence-Positive_x_Arousal-High	Animacy-Animate_x_Valence-Negative_x_Arousal-Low	Animacy-Animate_x_Valence-Negative_x_Arousal-High	Animacy-Animate_x_Valence-Neutral_x_Arousal-Low	Animacy-Animate_x_Valence-Neutral_x_Arousal-High	Animacy-Animate_x_Valence-Positive_x_Arousal-Low	Animacy-Animate_x_Valence-Positive_x_Arousal-High
Animacy-Inanimate_x_Valence-Negative_x_Arousal-Low	0	0.5557	0.43021	0.71852	0.53342	0.59831	1.2149	1.3987	1.4442	1.3636	1.4245	1.522
Animacy-Inanimate_x_Valence-Negative_x_Arousal-High	0.5557	0	0.58661	0.76475	0.58897	0.6029	1.2565	1.2019	1.4953	1.378	1.3351	1.4254
Animacy-Inanimate_x_Valence-Neutral_x_Arousal-Low	0.43021	0.58661	0	0.68894	0.42033	0.57301	1.3525	1.7656	1.2086	1.5125	1.4176	1.7263
Animacy-Inanimate_x_Valence-Neutral_x_Arousal-High	0.71852	0.76475	0.68894	0	0.67435	0.72074	1.1943	1.1943	1.2416	1.1609	1.2736	1.282
Animacy-Inanimate_x_Valence-Positive_x_Arousal-Low	0.53342	0.58897	0.42033	0.67435	0	0.51222	1.2806	1.5104	1.3497	1.4001	1.3106	1.5415
Animacy-Inanimate_x_Valence-Positive_x_Arousal-High	0.59831	0.6029	0.57301	0.72074	0.51222	0	1.2506	1.359	1.3662	1.3576	1.2319	1.4256
Animacy-Animate_x_Valence-Negative_x_Arousal-Low	1.2149	1.2565	1.3525	1.1943	1.2806	1.2506	0	0.82508	0.88163	0.83645	0.83734	0.79586
Animacy-Animate_x_Valence-Negative_x_Arousal-High	1.3987	1.2019	1.7656	1.1943	1.5104	1.359	0.82508	0	1.1915	0.6858	0.84105	0.4714
Animacy-Animate_x_Valence-Neutral_x_Arousal-Low	1.4442	1.4953	1.2086	1.2416	1.3497	1.3662	0.88163	1.1915	0	0.84237	0.82045	0.95084
Animacy-Animate_x_Valence-Neutral_x_Arousal-High	1.3636	1.378	1.5125	1.1609	1.4001	1.3576	0.83645	0.6858	0.84237	0	0.79924	0.66298
Animacy-Animate_x_Valence-Positive_x_Arousal-Low	1.4245	1.3351	1.4176	1.2736	1.3106	1.2319	0.83734	0.84105	0.82045	0.79924	0	0.72757
Animacy-Animate_x_Valence-Positive_x_Arousal-High	1.522	1.4254	1.7263	1.282	1.5415	1.4256	0.79586	0.4714	0.95084	0.66298	0.72757	0
