# Supplementary material for: Occipital-temporal cortical tuning to semantic and affective features of natural images predicts associated behavioral responses
Source: Nat Commun. 2024 Jul 9;15:5531. doi: 10.1038/s41467-024-49073-8 (PMC11233618; doi:10.1038/s41467-024-49073-8)
Supplement: Supplementary file 3 — Source Data [file 41467_2024_49073_MOESM3_ESM.zip › DataSource_Files/Fig_S18/GroupAverage_MeanBrainRDM_ROI-EVC.csv]

	Animacy-Inanimate_x_Valence-Negative_x_Arousal-Low	Animacy-Inanimate_x_Valence-Negative_x_Arousal-High	Animacy-Inanimate_x_Valence-Neutral_x_Arousal-Low	Animacy-Inanimate_x_Valence-Neutral_x_Arousal-High	Animacy-Inanimate_x_Valence-Positive_x_Arousal-Low	Animacy-Inanimate_x_Valence-Positive_x_Arousal-High	Animacy-Animate_x_Valence-Negative_x_Arousal-Low	Animacy-Animate_x_Valence-Negative_x_Arousal-High	Animacy-Animate_x_Valence-Neutral_x_Arousal-Low	Animacy-Animate_x_Valence-Neutral_x_Arousal-High	Animacy-Animate_x_Valence-Positive_x_Arousal-Low	Animacy-Animate_x_Valence-Positive_x_Arousal-High
Animacy-Inanimate_x_Valence-Negative_x_Arousal-Low	0	0.80822	0.66678	0.86538	0.85176	0.84158	0.94414	1.2475	1.3624	1.1592	1.2284	1.2057
Animacy-Inanimate_x_Valence-Negative_x_Arousal-High	0.80822	0	0.78488	0.87117	0.83232	0.77907	1.1612	1.0074	1.3496	1.2528	1.1837	1.2196
Animacy-Inanimate_x_Valence-Neutral_x_Arousal-Low	0.66678	0.78488	0	0.7907	0.94185	0.90507	1.0083	1.498	1.2227	1.2314	1.3706	1.4475
Animacy-Inanimate_x_Valence-Neutral_x_Arousal-High	0.86538	0.87117	0.7907	0	0.84149	0.8657	1.0467	1.0336	1.2433	1.0458	1.2142	1.1424
Animacy-Inanimate_x_Valence-Positive_x_Arousal-Low	0.85176	0.83232	0.94185	0.84149	0	0.74163	1.1557	1.0424	1.3697	1.1502	1.0929	1.1975
Animacy-Inanimate_x_Valence-Positive_x_Arousal-High	0.84158	0.77907	0.90507	0.8657	0.74163	0	1.1083	1.1014	1.3525	1.2384	0.98561	1.1576
Animacy-Animate_x_Valence-Negative_x_Arousal-Low	0.94414	1.1612	1.0083	1.0467	1.1557	1.1083	0	1.1188	1.0272	1.0086	0.93393	1.0499
Animacy-Animate_x_Valence-Negative_x_Arousal-High	1.2475	1.0074	1.498	1.0336	1.0424	1.1014	1.1188	0	1.2433	0.93116	0.9578	0.90769
Animacy-Animate_x_Valence-Neutral_x_Arousal-Low	1.3624	1.3496	1.2227	1.2433	1.3697	1.3525	1.0272	1.2433	0	0.91977	1.072	0.99677
Animacy-Animate_x_Valence-Neutral_x_Arousal-High	1.1592	1.2528	1.2314	1.0458	1.1502	1.2384	1.0086	0.93116	0.91977	0	0.91654	1.0695
Animacy-Animate_x_Valence-Positive_x_Arousal-Low	1.2284	1.1837	1.3706	1.2142	1.0929	0.98561	0.93393	0.9578	1.072	0.91654	0	0.90448
Animacy-Animate_x_Valence-Positive_x_Arousal-High	1.2057	1.2196	1.4475	1.1424	1.1975	1.1576	1.0499	0.90769	0.99677	1.0695	0.90448	0
