# Supplementary material for: Occipital-temporal cortical tuning to semantic and affective features of natural images predicts associated behavioral responses
Source: Nat Commun. 2024 Jul 9;15:5531. doi: 10.1038/s41467-024-49073-8 (PMC11233618; doi:10.1038/s41467-024-49073-8)
Supplement: Supplementary file 3 — Source Data [file 41467_2024_49073_MOESM3_ESM.zip › DataSource_Files/Fig_S18/GroupAverage_MeanBrainRDM_ROI-Chikazoe_OFC.csv]

	Animacy-Inanimate_x_Valence-Negative_x_Arousal-Low	Animacy-Inanimate_x_Valence-Negative_x_Arousal-High	Animacy-Inanimate_x_Valence-Neutral_x_Arousal-Low	Animacy-Inanimate_x_Valence-Neutral_x_Arousal-High	Animacy-Inanimate_x_Valence-Positive_x_Arousal-Low	Animacy-Inanimate_x_Valence-Positive_x_Arousal-High	Animacy-Animate_x_Valence-Negative_x_Arousal-Low	Animacy-Animate_x_Valence-Negative_x_Arousal-High	Animacy-Animate_x_Valence-Neutral_x_Arousal-Low	Animacy-Animate_x_Valence-Neutral_x_Arousal-High	Animacy-Animate_x_Valence-Positive_x_Arousal-Low	Animacy-Animate_x_Valence-Positive_x_Arousal-High
Animacy-Inanimate_x_Valence-Negative_x_Arousal-Low	0	0.63646	0.70865	0.90947	0.84345	0.87623	0.99793	1.2468	1.3882	1.1134	1.0561	1.3472
Animacy-Inanimate_x_Valence-Negative_x_Arousal-High	0.63646	0	0.83353	0.91106	0.87017	0.89021	1.0153	1.1211	1.3574	1.2055	1.0429	1.2923
Animacy-Inanimate_x_Valence-Neutral_x_Arousal-Low	0.70865	0.83353	0	0.83427	0.85119	0.93242	1.2046	1.5122	1.1828	1.1942	1.1544	1.4261
Animacy-Inanimate_x_Valence-Neutral_x_Arousal-High	0.90947	0.91106	0.83427	0	0.84914	0.90536	1.063	1.1424	1.1802	1.0151	1.0656	1.0904
Animacy-Inanimate_x_Valence-Positive_x_Arousal-Low	0.84345	0.87017	0.85119	0.84914	0	0.83777	1.0877	1.2597	1.2686	1.0732	1.0184	1.1523
Animacy-Inanimate_x_Valence-Positive_x_Arousal-High	0.87623	0.89021	0.93242	0.90536	0.83777	0	1.0843	1.1077	1.2978	1.0592	0.99753	1.0939
Animacy-Animate_x_Valence-Negative_x_Arousal-Low	0.99793	1.0153	1.2046	1.063	1.0877	1.0843	0	1.0361	1.0592	1.008	0.91927	1.0186
Animacy-Animate_x_Valence-Negative_x_Arousal-High	1.2468	1.1211	1.5122	1.1424	1.2597	1.1077	1.0361	0	1.1761	0.99959	1.1899	0.92069
Animacy-Animate_x_Valence-Neutral_x_Arousal-Low	1.3882	1.3574	1.1828	1.1802	1.2686	1.2978	1.0592	1.1761	0	1.0089	1.0612	0.98522
Animacy-Animate_x_Valence-Neutral_x_Arousal-High	1.1134	1.2055	1.1942	1.0151	1.0732	1.0592	1.008	0.99959	1.0089	0	1.0013	1.0032
Animacy-Animate_x_Valence-Positive_x_Arousal-Low	1.0561	1.0429	1.1544	1.0656	1.0184	0.99753	0.91927	1.1899	1.0612	1.0013	0	1.0324
Animacy-Animate_x_Valence-Positive_x_Arousal-High	1.3472	1.2923	1.4261	1.0904	1.1523	1.0939	1.0186	0.92069	0.98522	1.0032	1.0324	0
