# Supplementary material for: Occipital-temporal cortical tuning to semantic and affective features of natural images predicts associated behavioral responses
Source: Nat Commun. 2024 Jul 9;15:5531. doi: 10.1038/s41467-024-49073-8 (PMC11233618; doi:10.1038/s41467-024-49073-8)
Supplement: Supplementary file 3 — Source Data [file 41467_2024_49073_MOESM3_ESM.zip › DataSource_Files/Fig_S18/GroupAverage_MeanBrainRDM_ROI-Chikazoe_non-OFC_Frontal.csv]

	Animacy-Inanimate_x_Valence-Negative_x_Arousal-Low	Animacy-Inanimate_x_Valence-Negative_x_Arousal-High	Animacy-Inanimate_x_Valence-Neutral_x_Arousal-Low	Animacy-Inanimate_x_Valence-Neutral_x_Arousal-High	Animacy-Inanimate_x_Valence-Positive_x_Arousal-Low	Animacy-Inanimate_x_Valence-Positive_x_Arousal-High	Animacy-Animate_x_Valence-Negative_x_Arousal-Low	Animacy-Animate_x_Valence-Negative_x_Arousal-High	Animacy-Animate_x_Valence-Neutral_x_Arousal-Low	Animacy-Animate_x_Valence-Neutral_x_Arousal-High	Animacy-Animate_x_Valence-Positive_x_Arousal-Low	Animacy-Animate_x_Valence-Positive_x_Arousal-High
Animacy-Inanimate_x_Valence-Negative_x_Arousal-Low	0	0.61685	0.75452	0.89117	0.77236	0.8758	1.0276	1.1242	1.4095	1.188	1.1533	1.309
Animacy-Inanimate_x_Valence-Negative_x_Arousal-High	0.61685	0	0.8828	0.89083	0.86875	0.83751	1.0285	0.92667	1.4301	1.3077	1.1894	1.2483
Animacy-Inanimate_x_Valence-Neutral_x_Arousal-Low	0.75452	0.8828	0	0.78101	0.6555	0.79061	1.3486	1.6621	0.9214	1.3436	1.0992	1.469
Animacy-Inanimate_x_Valence-Neutral_x_Arousal-High	0.89117	0.89083	0.78101	0	0.78928	0.82865	1.0686	1.178	1.0959	1.0596	1.1044	1.1725
Animacy-Inanimate_x_Valence-Positive_x_Arousal-Low	0.77236	0.86875	0.6555	0.78928	0	0.74911	1.0997	1.4121	1.1739	1.2076	1.0092	1.1888
Animacy-Inanimate_x_Valence-Positive_x_Arousal-High	0.8758	0.83751	0.79061	0.82865	0.74911	0	1.1371	1.1929	1.2474	1.1755	1.0293	1.1045
Animacy-Animate_x_Valence-Negative_x_Arousal-Low	1.0276	1.0285	1.3486	1.0686	1.0997	1.1371	0	0.8992	1.0151	0.93961	0.87306	1.0277
Animacy-Animate_x_Valence-Negative_x_Arousal-High	1.1242	0.92667	1.6621	1.178	1.4121	1.1929	0.8992	0	1.4098	0.88821	1.1912	0.88927
Animacy-Animate_x_Valence-Neutral_x_Arousal-Low	1.4095	1.4301	0.9214	1.0959	1.1739	1.2474	1.0151	1.4098	0	0.96168	0.92673	1.0757
Animacy-Animate_x_Valence-Neutral_x_Arousal-High	1.188	1.3077	1.3436	1.0596	1.2076	1.1755	0.93961	0.88821	0.96168	0	0.95321	0.90655
Animacy-Animate_x_Valence-Positive_x_Arousal-Low	1.1533	1.1894	1.0992	1.1044	1.0092	1.0293	0.87306	1.1912	0.92673	0.95321	0	0.98711
Animacy-Animate_x_Valence-Positive_x_Arousal-High	1.309	1.2483	1.469	1.1725	1.1888	1.1045	1.0277	0.88927	1.0757	0.90655	0.98711	0
