# Supplementary material for: Occipital-temporal cortical tuning to semantic and affective features of natural images predicts associated behavioral responses
Source: Nat Commun. 2024 Jul 9;15:5531. doi: 10.1038/s41467-024-49073-8 (PMC11233618; doi:10.1038/s41467-024-49073-8)
Supplement: Supplementary file 3 — Source Data [file 41467_2024_49073_MOESM3_ESM.zip › DataSource_Files/Fig_S17/Behavior_ExplainableVariance_LOOCV_21PCs_5Models-ChanceLine.csv]

PC	CSVA	Design Matrix	Chance	Behavior	Gabors
1	0.10194354342115527	0.029468811900399346	-0.001435275107161846	20.100036423599278	0.0317184582423663
2	0.1925321936479502	0.09359669651591558	-0.0018802105851972123	36.47867123680993	0.0474734134077661
3	0.20355132664372716	0.09660975882398062	-0.0024089794471379	51.15920240358052	0.061610976537664
4	0.24516520775848402	0.11956246434074222	-0.0031856691358681886	58.88963909425267	0.06152650707146394
5	0.28109645718033555	0.12324631608243837	-0.0037128877816802147	66.52385085960834	0.06082181487987345
6	0.29651173846533074	0.19050196146009574	-0.00402422687467245	72.48205349149323	0.06198385557870963
7	0.3158234955699071	0.2126005577093093	-0.004780191062052597	78.0775661083021	0.06295273076117901
8	0.3286183074494968	0.23761783303245054	-0.00544909229856058	83.10777404237163	0.06566340586361115
9	0.3375415581199494	0.2640979838495441	-0.005795233740158996	87.13711925370129	0.06709364805210184
10	0.3515273203863413	0.29888436024015064	-0.006614502817025123	90.56712285640876	0.06700133707787681
11	0.3762628938163349	0.30261573963587984	-0.007220423956882382	92.28908896716277	0.07107158101936005
12	0.38145363743625	0.3139034820583593	-0.00802062560500274	93.93500480789876	0.0713715515011731
13	0.3916986533210668	0.3215203886510852	-0.008618061315555248	95.11402618338074	0.07120224454262865
14	0.3935492100069471	0.3492434372948534	-0.009156284456461753	95.97897992705569	0.07189383924163617
15	0.40367984769830717	0.36229977133967184	-0.009704760345505794	96.69750752408191	0.07464580921039074
16	0.41145461400359395	0.37018018608172054	-0.009927136694027679	97.381074064374	0.07499659216408944
17	0.41686178417745046	0.37233692931280427	-0.01051502802621243	97.99603810009667	0.07627146125400655
18	0.4339376359699898	0.38359939474678906	-0.011387476763903812	98.54263382391089	0.07675702663739221
19	0.44536425163765275	0.3869576846580827	-0.011765806457131663	99.03281763350793	0.07706050973461573
20	0.4506213027612356	0.39398621214973234	-0.012223081737498509	99.35444707916506	0.07640557163692155
