# Supplementary material for: Occipital-temporal cortical tuning to semantic and affective features of natural images predicts associated behavioral responses
Source: Nat Commun. 2024 Jul 9;15:5531. doi: 10.1038/s41467-024-49073-8 (PMC11233618; doi:10.1038/s41467-024-49073-8)
Supplement: Supplementary file 3 — Source Data [file 41467_2024_49073_MOESM3_ESM.zip › DataSource_Files/Fig_S16/Behavior_ExplainableVariance_LOOCV_21PCs_5Models-NoOvertBehavior.csv]

PC	CSVA	Design Matrix	Semantic	Valence x Arousal	Gabors
1	0.09939766808078923	0.030814344793663864	0.1360228627674149	0.09252525626565687	0.03231745377424995
2	0.18045200568453168	0.07859287716318131	0.16612866174088903	0.1920935907985143	0.04732523322262238
3	0.19180041487449634	0.08135149290621839	0.17231587927985262	0.19651353736656024	0.062348700104767854
4	0.22473258256752532	0.1031532109861575	0.2096925631076377	0.2004602678656515	0.06221684176032021
5	0.2632516240536981	0.10457441937218824	0.22396048135290325	0.2053824673942199	0.06155275340218411
6	0.2782285355844657	0.1668764250199413	0.2395222274134567	0.0	0.06269752878454245
7	0.29468347061328304	0.18517953528283806	0.2600636014213494	0.0	0.06390677648991701
8	0.30864577782419567	0.21184380390920812	0.27574613713695173	0.0	0.0669743684283399
9	0.3185894050345539	0.24112753537422413	0.27854992703265047	0.0	0.06858838342019545
10	0.3335000395241888	0.27936276023725587	0.2925337743720274	0.0	0.06853055961028726
11	0.3580658446637335	0.28199223848601723	0.30200742445747264	0.0	0.07296426995124536
12	0.3633757264158722	0.2942354338138584	0.30655688060997616	0.0	0.07343363206156248
13	0.373960377916854	0.30024400725948014	0.3087980641720728	0.0	0.07334278322942034
14	0.3755945695490566	0.33005039773220063	0.3117111469925901	0.0	0.07395424273180792
15	0.3858062498040038	0.3410989022980877	0.3163375684608849	0.0	0.07663913035765321
16	0.39439216992343495	0.34858726123736805	0.33042485659665444	0.0	0.0767622489681852
17	0.40006753226232156	0.3510729379506424	0.33700833420641313	0.0	0.07815547290668502
18	0.4182175123101171	0.36338398730535454	0.3394082507211102	0.0	0.0786879530097338
19	0.4306677403704167	0.36690281529348	0.34137663733537604	0.0	0.07901109296465657
20	0.43590382071539546	0.37449206625995063	0.342777999671511	0.0	0.07842264060258437
