# Supplementary material for: Occipital-temporal cortical tuning to semantic and affective features of natural images predicts associated behavioral responses
Source: Nat Commun. 2024 Jul 9;15:5531. doi: 10.1038/s41467-024-49073-8 (PMC11233618; doi:10.1038/s41467-024-49073-8)
Supplement: Supplementary file 3 — Source Data [file 41467_2024_49073_MOESM3_ESM.zip › DataSource_Files/Fig_S15/Behavior_ExplainableVariance_LOOCV_21PCs_5Models-Avoid.csv]

PC	CSVA	Design Matrix	Semantic	Valence x Arousal	Gabors
1	0.057773681328619535	0.0009757121978060205	0.01167545083681701	0.20319362733092586	0.010708414442172057
2	0.11478216961928307	0.09007068434175951	0.022699731573934505	0.3581624872767675	0.017796079017625643
3	0.11538273054655923	0.09140776841980885	0.02711745600043833	0.36556714642638993	0.018590143550107432
4	0.161157187840301	0.09446311310988145	0.06704372427041691	0.3722491527720136	0.017541677253884447
5	0.16842364890335243	0.09496107651494472	0.06807893964622681	0.38342267783958717	0.01639686123494217
6	0.17721160676987777	0.10884895148687677	0.07215675267899618	0.0	0.01583869835987892
7	0.20500329738255318	0.1432951666547861	0.0732686879833307	0.0	0.014583055275333228
8	0.21602864791208978	0.1552392465979083	0.07636935166910643	0.0	0.018409368939324062
9	0.21632929019468566	0.1572693750060242	0.0805699717174832	0.0	0.01757845687835949
10	0.22325716558076605	0.1893710778829064	0.08317762817924886	0.0	0.01643105072165144
11	0.24274008322934423	0.19505043105022246	0.09610669795593034	0.0	0.01568218940476443
12	0.25715424617372723	0.20067189753735556	0.09661932645307277	0.0	0.015069617118843897
13	0.2578073127507375	0.20091817232539927	0.09748934869827526	0.0	0.014741340883018868
14	0.26241010096488393	0.28522630627470846	0.09888246657842142	0.0	0.015014738020051186
15	0.28265559914431354	0.30741828010391375	0.102654777217007	0.0	0.014627698383693157
16	0.2860372756855031	0.3081327078331653	0.10824316747631742	0.0	0.013979652528844365
17	0.2893877595377802	0.3111893932499211	0.10884648364586062	0.0	0.013161841958755083
18	0.32274908999981006	0.34133211531789653	0.10882960210258778	0.0	0.012949368881057457
19	0.3244989723473466	0.35025489249649283	0.11097901420423646	0.0	0.012014900727813142
20	0.32738966582582174	0.3542251372156332	0.11015174638688789	0.0	0.01094758930620445
