# Supplementary material for: Occipital-temporal cortical tuning to semantic and affective features of natural images predicts associated behavioral responses
Source: Nat Commun. 2024 Jul 9;15:5531. doi: 10.1038/s41467-024-49073-8 (PMC11233618; doi:10.1038/s41467-024-49073-8)
Supplement: Supplementary file 3 — Source Data [file 41467_2024_49073_MOESM3_ESM.zip › DataSource_Files/Fig_S15/Behavior_ExplainableVariance_LOOCV_21PCs_5Models-Approach.csv]

PC	CSVA	Design Matrix	Semantic	Valence x Arousal	Gabors
1	0.11870007653530887	0.040278118202762794	0.18555881081327313	0.06158803219897631	0.03968894938698908
2	0.22202789027324554	0.09493434478915178	0.22020387023660212	0.14299207028383998	0.05873197779735766
3	0.23699947273563604	0.09858321584506914	0.22620735029721456	0.14794614304543435	0.0779316073570274
4	0.2770349737238925	0.12908429868929835	0.25826664179327213	0.1504413363492372	0.07821284527679069
5	0.32384066224492375	0.13397676736755965	0.27618826757697906	0.1523259818415344	0.07767512099358666
6	0.34177012308717253	0.22147831729793088	0.294359120042546	0.0	0.07948974802128107
7	0.3578648838077304	0.23889264976432914	0.31989843150592384	0.0	0.08130252925729879
8	0.3713309687296555	0.26886944773289145	0.3382210927805928	0.0	0.08358996929368025
9	0.38352534174771213	0.30462509977929647	0.34021648165791907	0.0	0.08587801613382977
10	0.40018862460445903	0.3404299493663815	0.35661213028014077	0.0	0.08618597213863687
11	0.42691687576466897	0.3434223342200694	0.3634176217332928	0.0	0.09208441964880518
12	0.4286085699419489	0.3568596676950558	0.36900786684592995	0.0	0.09273057759788808
13	0.44249244292504725	0.3672727395927268	0.37158852899258304	0.0	0.09262157814344091
14	0.4432988972172055	0.37352934458532344	0.3753075721055459	0.0	0.09347182267945821
15	0.4495923032151925	0.3831199297390682	0.3798628578624576	0.0	0.09741462543810678
16	0.4590336573389183	0.3937188745599286	0.39534374905820197	0.0	0.09814432983691937
17	0.46522106387350365	0.39553421054361276	0.4034962184516115	0.0	0.10021308991048752
18	0.4761187627428241	0.39963415315087064	0.40665088523791176	0.0	0.1009634671941961
19	0.4912163996596776	0.40088146714463674	0.40837853413579217	0.0	0.10173658669356633
20	0.49737116583967456	0.40907020239158004	0.411073386183887	0.0	0.10123808890432322
