# Supplementary material for: Occipital-temporal cortical tuning to semantic and affective features of natural images predicts associated behavioral responses
Source: Nat Commun. 2024 Jul 9;15:5531. doi: 10.1038/s41467-024-49073-8 (PMC11233618; doi:10.1038/s41467-024-49073-8)
Supplement: Supplementary file 3 — Source Data [file 41467_2024_49073_MOESM3_ESM.zip › DataSource_Files/Fig_S14/HypotheticalDimensionsValues_CSVA-Non-OFC-Frontal.csv]

	PC1		PC2		PC3
Dimension Name	r-value	p-value	r-value	p-value	r-value	p-value
Animacy	0.34352	0	0.37974	0	0.12064	0.135
Animate vs Inanimate	0.22835	0.001	0.29821	0	0.11159	0.168
Human vs Non-Human	0.31766	0	0.39996	0	0.11443	0.158
Animate Arousal	0.43257	0	-0.090355	0.291	-0.072775	0.412
Inanimate Arousal	0.13239	0.129	0.064991	0.445	0.053304	0.527
Animate Positive vs Negative	-0.10527	0.211	0.31282	0	-0.41085	0
Inanimate Positive vs Negative	-0.064967	0.443	0.10099	0.223	-0.027666	0.749
