# Supplementary material for: Occipital-temporal cortical tuning to semantic and affective features of natural images predicts associated behavioral responses
Source: Nat Commun. 2024 Jul 9;15:5531. doi: 10.1038/s41467-024-49073-8 (PMC11233618; doi:10.1038/s41467-024-49073-8)
Supplement: Supplementary file 3 — Source Data [file 41467_2024_49073_MOESM3_ESM.zip › DataSource_Files/Fig_S13/HypotheticalDimensionsValues_CSVA-OFC.csv]

	PC1		PC2		PC3
Dimension Name	r-value	p-value	r-value	p-value	r-value	p-value
Animacy	0.32115	0	0.40404	0	0.065177	0.452
Animate vs Inanimate	0.19068	0.022	0.3067	0	0.050654	0.555
Human vs Non-Human	0.31424	0	0.43188	0	0.062332	0.483
Animate Arousal	0.4219	0	0.069702	0.412	0.05519	0.535
Inanimate Arousal	0.10433	0.21	0.095885	0.247	0.00494	0.96
Animate Positive vs Negative	0.08814	0.314	0.31472	0	0.37941	0
Inanimate Positive vs Negative	0.031283	0.709	0.10479	0.22	0.029321	0.73
