# Supplementary material for: Occipital-temporal cortical tuning to semantic and affective features of natural images predicts associated behavioral responses
Source: Nat Commun. 2024 Jul 9;15:5531. doi: 10.1038/s41467-024-49073-8 (PMC11233618; doi:10.1038/s41467-024-49073-8)
Supplement: Supplementary file 3 — Source Data [file 41467_2024_49073_MOESM3_ESM.zip › DataSource_Files/Fig_S12/Group_vs_Subject_PC-Loading_Correlations_CSVA-Non-OFC-Frontal.csv]

	PC1		PC2		PC3
Subject	r-value	p-value	r-value	p-value	r-value	p-value
Subject1	0.8333	0	0.60195	7.7716E-16	0.41461	1.193E-07
Subject2	0.75044	0	0.40797	1.9314E-07	0.17354	0.018756
Subject3	0.70193	0	0.60022	8.8818E-16	0.65412	0
Subject4	0.82107	0	0.57974	1.3323E-14	0.29961	0.00013204
Subject5	0.62459	0	0.31162	0.000071768	0.15648	0.030537
Subject6	0.66218	0	0.63365	0	0.11043	0.093807
