# Supplementary material for: Occipital-temporal cortical tuning to semantic and affective features of natural images predicts associated behavioral responses
Source: Nat Commun. 2024 Jul 9;15:5531. doi: 10.1038/s41467-024-49073-8 (PMC11233618; doi:10.1038/s41467-024-49073-8)
Supplement: Supplementary file 3 — Source Data [file 41467_2024_49073_MOESM3_ESM.zip › DataSource_Files/Fig_S12/Group_vs_Subject_PC-Loading_Correlations_CSVA-OFC.csv]

	PC1		PC2		PC3
Subject	r-value	p-value	r-value	p-value	r-value	p-value
Subject1	0.78827	0	0.77717	0	0.54799	5.8575E-13
Subject2	0.73165	0	0.66873	0	0.26031	0.00081371
Subject3	0.69244	0	0.68525	0	0.37479	1.8453E-06
Subject4	0.73226	0	0.49845	1.0242E-10	0.23501	0.0022883
Subject5	0.51955	1.2575E-11	0.33119	0.000025102	0.33661	0.000018524
Subject6	0.51911	1.3151E-11	0.54473	8.4466E-13	0.33589	0.000019298
