# Supplementary material for: Occipital-temporal cortical tuning to semantic and affective features of natural images predicts associated behavioral responses
Source: Nat Commun. 2024 Jul 9;15:5531. doi: 10.1038/s41467-024-49073-8 (PMC11233618; doi:10.1038/s41467-024-49073-8)
Supplement: Supplementary file 3 — Source Data [file 41467_2024_49073_MOESM3_ESM.zip › DataSource_Files/Fig_S12/Explained_Variance_Top10PCS_CSVA Non-OFC-Frontl.csv]

	CSVA Non-OFC-Frontl PCA	Design Matrix PCA
PC1	22.51204563440693	8.356485777227858
PC2	10.371252689695652	13.96579073854594
PC3	9.89767450869865	2.7189653100972717
PC4	1.950636467101385	2.867993979414126
PC5	3.022643919125945	4.013756912363782
PC6	2.479349389121449	3.452270732437712
PC7	0.9485886497159954	1.872603104390689
PC8	1.0996602355441052	2.4635922351899224
PC9	0.9181149446576519	1.3576303912225918
PC10	0.9011866458101054	3.0617084463952904
