# Supplementary material for: Occipital-temporal cortical tuning to semantic and affective features of natural images predicts associated behavioral responses
Source: Nat Commun. 2024 Jul 9;15:5531. doi: 10.1038/s41467-024-49073-8 (PMC11233618; doi:10.1038/s41467-024-49073-8)
Supplement: Supplementary file 3 — Source Data [file 41467_2024_49073_MOESM3_ESM.zip › DataSource_Files/Fig_S12/Explained_Variance_Top10PCS_CSVA OFC.csv]

	CSVA OFC PCA	Design Matrix PCA
PC1	17.186439930284827	7.574274602859969
PC2	10.922430062047509	13.872175191051712
PC3	9.182736777158052	2.8347409034052253
PC4	2.39770715396102	2.902460861113006
PC5	1.724322991866184	4.059730093822261
PC6	1.1636565379084478	3.134478046435808
PC7	1.1993640511844867	1.8310925613889792
PC8	1.2141998281875208	2.644764345818118
PC9	0.9137223657852526	1.185109012514016
PC10	1.2406108415077037	2.3047167904297026
