# Supplementary material for: Occipital-temporal cortical tuning to semantic and affective features of natural images predicts associated behavioral responses
Source: Nat Commun. 2024 Jul 9;15:5531. doi: 10.1038/s41467-024-49073-8 (PMC11233618; doi:10.1038/s41467-024-49073-8)
Supplement: Supplementary file 3 — Source Data [file 41467_2024_49073_MOESM3_ESM.zip › DataSource_Files/Fig_S9/Explained_Variance_Top10PCS_CSVA Non-EVC-OTC.csv]

	CSVA Non-EVC-OTC PCA	Design Matrix PCA
PC1	32.40233114579292	12.86902915648835
PC2	14.553080604331681	5.1005244207394
PC3	8.27550967472639	5.489676048093033
PC4	2.1396073109514724	5.837488401536337
PC5	2.3926215661872052	8.59062658515855
PC6	1.1086844191274066	6.118337669974609
PC7	1.9017286823178814	1.1903467344118897
PC8	1.3054240054397532	1.425407473461119
PC9	1.516336593776066	1.3134386235352509
PC10	1.0693353755654496	3.411769846657575
