# Supplementary material for: Occipital-temporal cortical tuning to semantic and affective features of natural images predicts associated behavioral responses
Source: Nat Commun. 2024 Jul 9;15:5531. doi: 10.1038/s41467-024-49073-8 (PMC11233618; doi:10.1038/s41467-024-49073-8)
Supplement: Supplementary file 3 — Source Data [file 41467_2024_49073_MOESM3_ESM.zip › DataSource_Files/Fig_S9/pca_comp_CSVA_vs_CSVA-non-evc-OTC.csv]

			CSVA
		PC1	PC2	PC3
	PC1	0.9997	0.0102	0.0009
CSVA – Non-EVC-OTC	PC2	0.008	0.9982	-0.0449
	PC3	0.0059	0.0406	0.9919
