# Supplementary material for: Occipital-temporal cortical tuning to semantic and affective features of natural images predicts associated behavioral responses
Source: Nat Commun. 2024 Jul 9;15:5531. doi: 10.1038/s41467-024-49073-8 (PMC11233618; doi:10.1038/s41467-024-49073-8)
Supplement: Supplementary file 3 — Source Data [file 41467_2024_49073_MOESM3_ESM.zip › DataSource_Files/Fig_S8/Explained_Variance_Top10PCS_CSVA FullBrain.csv]

	CSVA FullBrain PCA	Design Matrix PCA
PC1	21.798612051952958	10.510312370489173
PC2	14.452575504485047	8.76527586357272
PC3	7.119046650909946	3.724180004813935
PC4	5.1293199895696215	4.566932039768795
PC5	1.4184615789370423	5.968749441680819
PC6	1.7256679192968476	4.781976463996152
PC7	2.000126559464596	1.4303515561936355
PC8	1.462866236089755	1.876490768691557
PC9	1.3901642543044068	1.5015209591749605
PC10	1.184032792115233	2.772345863867583
