# Supplementary material for: Occipital-temporal cortical tuning to semantic and affective features of natural images predicts associated behavioral responses
Source: Nat Commun. 2024 Jul 9;15:5531. doi: 10.1038/s41467-024-49073-8 (PMC11233618; doi:10.1038/s41467-024-49073-8)
Supplement: Supplementary file 3 — Source Data [file 41467_2024_49073_MOESM3_ESM.zip › DataSource_Files/Fig_S3/copy_predacc_files.sh]

cd /home/sam/NX/IAPS/Results/output/Animate-L3_ByValence_ByHighLowArousal_Plus_Inanimate-L3-Collapsed_ByValence_ByHighLowArousal_PlusAdjectivesBySemanticEst_ImageOnly_MP_Val_ImageOnly-MP_FIR_FDR/

cp IAPS_01/modeling/session01/niftis/correlation-Val.nii ~/MEGA/BishopLab/Publications/IAPS_Paper/DataSource_Files/FigS3/Subject1_csva_predacc.nii
cp IAPS_10/modeling/session01/niftis/correlation-Val.nii ~/MEGA/BishopLab/Publications/IAPS_Paper/DataSource_Files/FigS3/Subject2_csva_predacc.nii
cp IAPS_03/modeling/session01/niftis/correlation-Val.nii ~/MEGA/BishopLab/Publications/IAPS_Paper/DataSource_Files/FigS3/Subject3_csva_predacc.nii
cp IAPS_09/modeling/session01/niftis/correlation-Val.nii ~/MEGA/BishopLab/Publications/IAPS_Paper/DataSource_Files/FigS3/Subject4_csva_predacc.nii
cp IAPS_13/modeling/session01/niftis/correlation-Val.nii ~/MEGA/BishopLab/Publications/IAPS_Paper/DataSource_Files/FigS3/Subject5_csva_predacc.nii
cp IAPS_14/modeling/session01/niftis/correlation-Val.nii ~/MEGA/BishopLab/Publications/IAPS_Paper/DataSource_Files/FigS3/Subject6_csva_predacc.nii

cd /home/sam/NX/IAPS/Results/output/Animate-L3_ByValence_ByHighLowArousal_Plus_Inanimate-L3-Collapsed_ByValence_ByHighLowArousal_PlusAdjectivesBySemanticEst_ImageOnly_MP_Val_ImageOnly-MP_FIR_Physio_FDR

cp IAPS_01/modeling/session01/niftis/correlation-Val.nii ~/MEGA/BishopLab/Publications/IAPS_Paper/DataSource_Files/FigS3/Subject1_csva_physio_predacc.nii
cp IAPS_10/modeling/session01/niftis/correlation-Val.nii ~/MEGA/BishopLab/Publications/IAPS_Paper/DataSource_Files/FigS3/Subject2_csva_physio_predacc.nii
cp IAPS_03/modeling/session01/niftis/correlation-Val.nii ~/MEGA/BishopLab/Publications/IAPS_Paper/DataSource_Files/FigS3/Subject3_csva_physio_predacc.nii
cp IAPS_09/modeling/session01/niftis/correlation-Val.nii ~/MEGA/BishopLab/Publications/IAPS_Paper/DataSource_Files/FigS3/Subject4_csva_physio_predacc.nii
cp IAPS_13/modeling/session01/niftis/correlation-Val.nii ~/MEGA/BishopLab/Publications/IAPS_Paper/DataSource_Files/FigS3/Subject5_csva_physio_predacc.nii
cp IAPS_14/modeling/session01/niftis/correlation-Val.nii ~/MEGA/BishopLab/Publications/IAPS_Paper/DataSource_Files/FigS3/Subject6_csva_physio_predacc.nii
