# Supplementary material for: Occipital-temporal cortical tuning to semantic and affective features of natural images predicts associated behavioral responses
Source: Nat Commun. 2024 Jul 9;15:5531. doi: 10.1038/s41467-024-49073-8 (PMC11233618; doi:10.1038/s41467-024-49073-8)
Supplement: Supplementary file 3 — Source Data [file 41467_2024_49073_MOESM3_ESM.zip › DataSource_Files/Fig_S1/animate_valence_arousal_stim_percents.csv]

		Animate	Inanimate
Subject1	Negative Low	6.5527065527	6.9090909091
Subject1	Negative High	25.3561253561	12.7272727273
Subject1	Neutral Low	38.9363722697	53.2727272727
Subject1	Neutral High	8.6419753086	8.9090909091
Subject1	Positive Low	7.5973409307	11.8181818182
Subject1	Positive High	12.9154795821	6.3636363636
Subject2	Negative Low	6.2851782364	20.9386281588
Subject2	Negative High	25.8911819887	7.9422382671
Subject2	Neutral Low	38.5553470919	58.4837545126
Subject2	Neutral High	3.9399624765	1.4440433213
Subject2	Positive Low	8.9118198874	9.0252707581
Subject2	Positive High	16.4165103189	2.1660649819
Subject3	Negative Low	9.2702169625	15.8379373849
Subject3	Negative High	30.966469428	13.8121546961
Subject3	Neutral Low	24.7534516765	34.8066298343
Subject3	Neutral High	2.5641025641	1.1049723757
Subject3	Positive Low	10.4536489152	19.7053406998
Subject3	Positive High	21.9921104536	14.7329650092
Subject4	Negative Low	7.3170731707	16.9675090253
Subject4	Negative High	25.4221388368	10.8303249097
Subject4	Neutral Low	23.9212007505	46.5703971119
Subject4	Neutral High	15.947467167	1.2635379061
Subject4	Positive Low	11.7260787992	16.2454873646
Subject4	Positive High	15.6660412758	8.1227436823
Subject5	Negative Low	2.0972354623	11.3345521024
Subject5	Negative High	24.2135367016	9.323583181
Subject5	Neutral Low	41.7540514776	59.2321755027
Subject5	Neutral High	11.0581506196	2.0109689214
Subject5	Positive Low	6.4823641563	12.2486288848
Subject5	Positive High	14.3946615825	5.8500914077
Subject6	Negative Low	3.3816425121	6.4935064935
Subject6	Negative High	30.2415458937	22.4489795918
Subject6	Neutral Low	32.4637681159	50.0927643785
Subject6	Neutral High	7.729468599	4.0816326531
Subject6	Positive Low	11.4009661836	9.2764378479
Subject6	Positive High	14.7826086957	7.6066790353
