# Supplementary material for: Occipital-temporal cortical tuning to semantic and affective features of natural images predicts associated behavioral responses
Source: Nat Commun. 2024 Jul 9;15:5531. doi: 10.1038/s41467-024-49073-8 (PMC11233618; doi:10.1038/s41467-024-49073-8)
Supplement: Supplementary file 3 — Source Data [file 41467_2024_49073_MOESM3_ESM.zip › DataSource_Files/Fig_9/Behavior_ExplainableVariance_LOOCV_21PCs_5Models.csv]

PC	CSVA	Design Matrix	Semantic	Valence x Arousal	Gabors
1	0.095662	0.021738	0.13823	0.094723	0.024959
2	0.17961	0.080952	0.16861	0.19613	0.045761
3	0.19237	0.08306	0.17539	0.19987	0.059453
4	0.22595	0.1032	0.20844	0.20619	0.062298
5	0.25224	0.10693	0.23225	0.20845	0.063632
6	0.26741	0.17008	0.24654	0.21109	0.063477
7	0.28678	0.19127	0.25186		0.064714
8	0.31024	0.21432	0.27924		0.06864
9	0.32056	0.23986	0.2894		0.069042
10	0.32982	0.27379	0.29436		0.07017
11	0.34798	0.27745	0.30513		0.070352
12	0.3549	0.28853	0.30918		0.070499
13	0.36454	0.29509	0.31279		0.070485
14	0.37414	0.32172	0.31459		0.07249
15	0.37766	0.3341	0.32028		0.072322
16	0.39119	0.34003	0.3266		0.072288
17	0.39627	0.34155	0.33315		0.072317
18	0.41055	0.35239	0.33554		0.071927
19	0.41371	0.35618	0.33791		0.073077
20	0.42159	0.36314	0.33946		0.073264
21	0.42531	0.37238	0.33995		0.07282
