# Supplementary material for: Occipital-temporal cortical tuning to semantic and affective features of natural images predicts associated behavioral responses
Source: Nat Commun. 2024 Jul 9;15:5531. doi: 10.1038/s41467-024-49073-8 (PMC11233618; doi:10.1038/s41467-024-49073-8)
Supplement: Supplementary file 3 — Source Data [file 41467_2024_49073_MOESM3_ESM.zip › DataSource_Files/Fig_8/ExampleStim_BehaviorProportions.csv]

CareFor	Affectionate	SocialSupport	NurtureRaise	Play	Sex	Procreate	TakeCareYoung	EmpathyJoy	ProlongLooking	FacilitateActivity	GustatorySatisfaction	Nutrition	Warm	RelieveThirst	DefendSexAttention	Shelter	AvoidFreezing	AvoidToxins	EmpathySuffering	AvoidDiseasse	AvoidFleeing	DefendAggressor	CurtailLooking	Retreat
0.77778	0.77778	0	0.88889	0.66667	0	0	0	0.11111	0.22222	0	0	0	0	0	0	0	0	0	0	0	0	0	0	0
0.55556	0.44444	0	0	0.11111	0	0	0.11111	0.44444	0.11111	0	0	0	0	0	0	0	0	0	0	0	0	0	0	0
0	0	0	0	0	0	0	0	0	0.44444	0.22222	0	0	0	0	0	0.66667	0	0	0	0	0	0	0	0
0	0	0	0	0	0	0	0	0	0	0	0.55556	1	0	0	0	0	0	0	0	0	0	0	0	0
0	0	0	0	0.11111	0	0	0	0	0	0.88889	0	0	0	0	0	0	0	0	0	0	0	0	0	0
0	0	0	0	0	0	0	0	0	0.33333	0	0	0	0	0	0	0	0	0	0.44444	0	0.11111	0.11111	0	0.88889
0	0	0	0	0	0	0	0	0	0	0	0	0	0	0	0	0	0	0	0.66667	0.44444	0	0	0.66667	0.22222
0	0	0	0	0	0	0	0	0	0	0	0	0	0	0	0	0	0.22222	0	0	0	0.66667	0.66667	0	0.66667
0	0	0	0	0	0	0	0	0	0	0	0	0	0	0	0	0	0	0.22222	0.22222	0.88889	0	0	0.44444	0.66667
