# Supplementary material for: Occipital-temporal cortical tuning to semantic and affective features of natural images predicts associated behavioral responses
Source: Nat Commun. 2024 Jul 9;15:5531. doi: 10.1038/s41467-024-49073-8 (PMC11233618; doi:10.1038/s41467-024-49073-8)
Supplement: Supplementary file 3 — Source Data [file 41467_2024_49073_MOESM3_ESM.zip › DataSource_Files/Fig_7/CSVA_GaborsRemoved_PCLoadingCorrsnon-EVC OTC.csv]

	PC1	PC2	PC3
PC1	0.9938	-0.0351	-0.0297
PC2	0.0545	0.9946	0.0038
PC3	0.036	-0.0109	0.9712
