# Supplementary material for: Occipital-temporal cortical tuning to semantic and affective features of natural images predicts associated behavioral responses
Source: Nat Commun. 2024 Jul 9;15:5531. doi: 10.1038/s41467-024-49073-8 (PMC11233618; doi:10.1038/s41467-024-49073-8)
Supplement: Supplementary file 3 — Source Data [file 41467_2024_49073_MOESM3_ESM.zip › DataSource_Files/Fig_7/CSVA_GaborsRemoved_PCLoadingCorrsEVC.csv]

	PC1	PC2	PC3
PC1	0.8209	0.3586	0.3149
PC2	-0.2231	0.8965	-0.2346
PC3	-0.2123	0.1327	0.8348
