# Supplementary material for: Occipital-temporal cortical tuning to semantic and affective features of natural images predicts associated behavioral responses
Source: Nat Commun. 2024 Jul 9;15:5531. doi: 10.1038/s41467-024-49073-8 (PMC11233618; doi:10.1038/s41467-024-49073-8)
Supplement: Supplementary file 3 — Source Data [file 41467_2024_49073_MOESM3_ESM.zip › DataSource_Files/Fig_7/CSVA_GaborsRemoved_FeatureWeightCorrsnon-EVC OTC.csv]

	Subject	CSVA v CSVA-Gabors-Control Feature Weight Correlations (r)
0	1	0.993990919099501
1	1	0.9948266823042613
2	1	0.9924301249556013
3	1	0.9930581276864507
4	1	0.9905853469423004
5	1	0.9475208519462867
6	1	0.9617168668418494
7	1	0.9534783612972727
8	1	0.9759795151365257
9	1	0.9886311342729531
10	1	0.9856130533537766
11	1	0.9934404435696363
12	1	0.9779148411712077
13	1	0.9930633193384047
14	1	0.9831201736892505
15	1	0.9922914987195836
16	1	0.9923483352292123
17	1	0.9944265057033803
18	1	0.9795663691791505
19	1	0.9917532686959218
20	1	0.9929463469280518
21	1	0.9820202417244648
22	1	0.9925506192790327
23	1	0.9919903594802791
24	1	0.9926119801015416
25	1	0.9861052068958938
26	1	0.9957849041503901
27	1	0.9952093404297491
28	1	0.9933813346515032
29	1	0.9946837622115062
30	1	0.9949425271649297
31	1	0.9954098064377688
32	1	0.9881853318734237
33	1	0.9926114889297857
34	1	0.9909483986657007
35	1	0.9906752185504559
36	1	0.9868537610486746
37	1	0.986831143563744
38	1	0.9840757928006691
39	1	0.9894533196426765
40	1	0.9861383147084538
41	1	0.9887487767757738
42	1	0.9926066910005834
43	1	0.9913167995817189
44	1	0.9882730444082352
45	1	0.9832806561092483
46	1	0.9869367829143203
47	1	0.9959573774999377
48	1	0.9959268116582901
49	1	0.9875655898573428
50	1	0.9894805305652172
51	1	0.984509875428306
52	1	0.9874963341420454
53	1	0.994000516097843
54	1	0.9901104895579117
55	1	0.9958174808395851
56	1	0.990982933380767
57	1	0.9877970516067293
58	1	0.9906152552822175
59	1	0.9934113503922213
60	1	0.9884257048610452
61	1	0.9842389354751657
62	1	0.9847965265416962
63	1	0.9938527450968466
64	1	0.9922151183885565
65	1	0.9933107703426324
66	1	0.985665208698016
67	1	0.9870241383150675
68	1	0.9888923041781585
69	1	0.9934741010701661
70	1	0.99154162471252
71	1	0.9885142349076607
72	1	0.9837987167596589
73	1	0.9818250545182058
74	1	0.9937621397653614
75	1	0.9926935204777353
76	1	0.9927403595232804
77	1	0.9897308035527436
78	1	0.9927632662692684
79	1	0.9872141775664032
80	1	0.9911842035648615
81	1	0.992221941082555
82	1	0.9917333512570904
83	1	0.9935159928433694
84	1	0.989202449011502
85	1	0.994540946214272
86	1	0.9910104005526681
87	1	0.9904703962911606
88	1	0.984125358252307
89	1	0.9941796797106245
90	1	0.992140505528341
91	1	0.9930718983492088
92	1	0.9928916616495238
93	1	0.9937548189936806
94	1	0.9894525708801842
95	1	0.9843676723851257
96	1	0.9809618030421917
97	1	0.9912799047914704
98	1	0.9947415089626696
99	1	0.9898730393928928
100	1	0.9894243807672117
101	1	0.9926814680226991
102	1	0.992838458867709
103	1	0.9930343273757581
104	1	0.9854337231436391
105	1	0.990623941871261
106	1	0.9911619890333287
107	1	0.9938872562301112
108	1	0.9965142339893888
109	1	0.990596713726069
110	1	0.9931251373050155
111	1	0.9842275271920897
112	1	0.9927016265580823
113	1	0.994532951835339
114	1	0.994442529542661
115	1	0.9935393576991826
116	1	0.9893954025914239
117	1	0.9914848662597752
118	1	0.9904366227130121
119	1	0.9918507970971713
120	1	0.99120518786797
121	1	0.9936034839951372
122	1	0.9946996009092575
123	1	0.9917790987020818
124	1	0.9933819632468923
125	1	0.991620378525119
126	1	0.9914562142400918
127	1	0.9918117831822459
128	1	0.9943693425304808
129	1	0.9951991095922227
130	1	0.9934841352548601
131	1	0.9948554967668088
132	1	0.992959109758421
133	1	0.9916017659931927
134	1	0.9940594145784005
135	1	0.9960770932168946
136	1	0.9945343299214763
137	1	0.9906769113748795
138	1	0.9933630696126797
139	1	0.9932110368940025
140	1	0.9957492118215089
141	1	0.9973483389538604
142	1	0.9949203437379469
143	1	0.9947274079498801
144	1	0.9920457355714434
145	1	0.9933456801832441
146	1	0.990525095688869
147	1	0.9948698179520047
148	1	0.9943809860172784
149	1	0.991434597971877
150	1	0.9919838385169092
151	1	0.9819167744337709
152	1	0.9948317078958729
153	1	0.9894969931757759
154	1	0.9907968047590356
155	1	0.9853122492344082
156	1	0.9846674828674202
157	1	0.9715963272444319
158	1	0.9844423244769176
159	1	0.9747868148010734
160	1	0.982364779926608
161	1	0.982284940528789
162	1	0.984954184501456
163	1	0.992566548830576
164	1	0.9816483009893974
165	1	0.9911334288604089
166	1	0.9909425914761306
167	1	0.9940262489483445
168	1	0.9908154267153315
169	1	0.9884743783309555
170	1	0.9849062932909273
171	1	0.9904059756627275
172	1	0.9933287629635882
173	1	0.9916933976622406
174	1	0.9937990503032643
175	1	0.9936991454259051
176	1	0.990763967126993
177	1	0.9968506655615835
178	1	0.993537782486106
179	1	0.9878390768633478
180	1	0.9923842509590833
181	1	0.9966517244041266
182	1	0.9963673372532619
183	1	0.9935308400280234
184	1	0.9926217339260259
185	1	0.993651233446341
186	1	0.9893605502544199
187	1	0.9947807398927797
188	1	0.9967427386280017
189	1	0.9947249851491289
190	1	0.9939315967685647
191	1	0.994051679401735
192	1	0.993784501994174
193	1	0.9909311373406412
194	1	0.9900406009722126
195	1	0.9855359451190776
196	1	0.9928719325308784
197	1	0.9924410332205095
198	1	0.9925765923114145
199	1	0.9919732476509443
200	1	0.9933028296874034
201	1	0.9919992103594615
202	1	0.9919677717482415
203	1	0.9933355156947585
204	1	0.9900384244382578
205	1	0.9837018275576624
206	1	0.9759336506548023
207	1	0.9833224566228389
208	1	0.9893881232218056
209	1	0.9923220358860799
210	1	0.9945268684607558
211	1	0.9924159825548233
212	1	0.9921907000975859
213	1	0.9905562324892895
214	1	0.9919506141060178
215	1	0.9960150544521276
216	1	0.9946251167051726
217	1	0.9895592505711089
218	1	0.9892462350650059
219	1	0.9873057882710573
220	1	0.994115574900796
221	1	0.9953637733927327
222	1	0.9948567097882878
223	1	0.9932078402827472
224	1	0.9951950800445076
225	1	0.9931575586847715
226	1	0.9656950276298709
227	1	0.9942360965937128
228	1	0.9937840300843427
229	1	0.9957316290257152
230	1	0.9818268266974913
231	1	0.9722108881098936
232	1	0.9946344373839568
233	1	0.9918446794483241
234	1	0.9942760128404796
235	1	0.9970187277622996
236	1	0.9881035967578716
237	1	0.987796072267543
238	1	0.9848871114780265
239	1	0.9918805116263854
240	1	0.991155724765009
241	1	0.984879384717984
242	1	0.9964160847346153
243	1	0.9918545502449428
244	1	0.994397899676947
245	1	0.9822950945608712
246	1	0.9971693364344422
247	1	0.9929183776105263
248	1	0.9909712994445402
249	1	0.9944644628023812
250	1	0.9952499310666052
251	1	0.9924938448849165
252	1	0.9853980001308599
253	1	0.992769964104615
254	1	0.9934738862380081
255	1	0.992724827515584
256	1	0.9908427962160905
257	1	0.9823598368423314
258	1	0.9806355463734491
259	1	0.986704325996705
260	1	0.9948961149418938
261	1	0.9809210927939684
262	1	0.9796449668551284
263	1	0.9880792539740765
264	1	0.9820361446934622
265	1	0.9888138661532367
266	1	0.9855484421511344
267	1	0.9813266085761928
268	1	0.9888526832176647
269	1	0.9882254705754678
270	1	0.9833207432690094
271	1	0.9872982917185007
272	1	0.9816926544010522
273	1	0.9927881543840117
274	1	0.9890628474114953
275	1	0.9914908101763745
276	1	0.9880803020120243
277	1	0.9913260584614988
278	1	0.993306327015012
279	1	0.9966978608365619
280	1	0.9907340968226225
281	1	0.9937988715852039
282	1	0.9764834427681108
283	1	0.9769429816003787
284	1	0.9952403898853508
285	1	0.9846718913175224
286	1	0.993088690528989
287	1	0.9951288396182199
288	1	0.9941239745386293
289	1	0.995608916741641
290	1	0.9946477356388864
291	1	0.9968716358577812
292	1	0.9942411089376438
293	1	0.9957467101824338
294	1	0.9932209718807882
295	1	0.9917352607646336
296	1	0.9911143488728703
297	1	0.9947737265677096
298	1	0.9933987015964055
299	1	0.988751267157454
300	1	0.9951089465051599
301	1	0.9937724802537444
302	1	0.9890797712105894
303	1	0.9901437489571452
304	1	0.9163594819937435
305	1	0.9899209450021208
306	1	0.9938312201189068
307	1	0.993080424987993
308	1	0.9901747397807895
309	1	0.9920972547088369
310	1	0.9866849534532334
311	1	0.9522213062668214
312	1	0.9955725905517688
313	1	0.9953845763560867
314	1	0.9941405598338906
315	1	0.9936844047568917
316	1	0.9932032029544394
317	1	0.9965324634219717
318	1	0.9946529124353714
319	1	0.9952592373821564
320	1	0.9950150067143567
321	1	0.9943674541676216
322	1	0.9942331944764727
323	1	0.9937548662011187
324	1	0.9894875423769393
325	1	0.9951945211839435
326	1	0.9947597040738302
327	1	0.9972011816115585
328	1	0.9936625228870855
329	1	0.9920933225220903
330	1	0.9936711295184169
331	1	0.9884269381079944
332	1	0.9936223092634673
333	1	0.9936331994413601
334	1	0.9942228957007222
335	1	0.9918952131908995
336	1	0.9960576999304513
337	1	0.9920978559560932
338	1	0.9953117227962655
339	1	0.9954640846727542
340	1	0.9931813669643947
341	1	0.9886334396442356
342	1	0.9940217133046948
343	1	0.9788942328534467
344	1	0.9869398234536753
345	1	0.9857629687024658
346	1	0.9800043987231143
347	1	0.9948467502606109
348	1	0.9885914040943797
349	1	0.9873849487640168
350	1	0.993798389091918
351	1	0.9879658809111647
352	1	0.9949796268334739
353	1	0.9957074695755219
354	1	0.996129850757471
355	1	0.9901517328180175
356	1	0.9897549462714494
357	1	0.9907040565169722
358	1	0.9647368213024328
359	1	0.9843746867372893
360	1	0.9958138078300409
361	1	0.9832723651786955
362	1	0.99399514774308
363	1	0.9942939225480716
364	1	0.9948330123860837
365	1	0.9955495945535251
366	1	0.9856327755043711
367	1	0.9937451990470424
368	1	0.9652984260790733
369	1	0.9958801873680547
370	1	0.9962526371877513
371	1	0.9900403436121825
372	1	0.9884801846552513
373	1	0.9734206979103116
374	1	0.9575426323449348
375	1	0.991672095600945
376	1	0.9952410176977797
377	1	0.9915652379539892
378	1	0.9942841672217668
379	1	0.9911117969198745
380	1	0.9943459259544877
381	1	0.9948593368506188
382	1	0.9878454821731667
383	1	0.9848715569839988
384	1	0.9866327946122432
385	1	0.9881385183677226
386	1	0.9895269526214311
387	1	0.9797851044885116
388	1	0.9862532439698709
389	1	0.98521526338567
390	1	0.9857244535396409
391	1	0.9835536193604681
392	1	0.9860582752000558
393	1	0.9921037679652461
394	1	0.9886004769101896
395	1	0.9892189098201163
396	1	0.9876532417710934
397	1	0.9937028810991307
398	1	0.9901900643744236
399	1	0.9677492715516496
400	1	0.9755210838420595
401	1	0.9951246535638493
402	1	0.9953634020117992
403	1	0.9911564571490545
404	1	0.9946588669972625
405	1	0.987113271470011
406	1	0.894064777879965
407	1	0.9952862279106856
408	1	0.9944463959540164
409	1	0.994073371058698
410	1	0.9958326513042456
411	1	0.9953363979342933
412	1	0.9941909972042822
413	1	0.9957175121965234
414	1	0.9901521142124764
415	1	0.9959142169791032
416	1	0.9925367332421874
417	1	0.9949114802712509
418	1	0.9965139073131482
419	1	0.9961317968028623
420	1	0.9956963136479217
421	1	0.9963268472301197
422	1	0.9911369690052693
423	1	0.9939340619599165
424	1	0.9943383344961922
425	1	0.9909086324766031
426	1	0.9912524698881631
427	1	0.9922925434134321
428	1	0.9935695080934235
429	1	0.992839139910069
430	1	0.9926939041471451
431	1	0.9906018633978921
432	1	0.9906246173258946
433	1	0.9901689697403622
434	1	0.9909101439677693
435	1	0.9937805013261236
436	1	0.9955136325061996
437	1	0.9936494454618273
438	1	0.9939678702545313
439	1	0.9941255928098375
440	1	0.9909920089021174
441	1	0.9916945791004315
442	1	0.9932158075326619
443	1	0.991423951226242
444	1	0.9886294206999973
445	1	0.9965303508291001
446	1	0.9975169797802785
447	1	0.9948297423886189
448	1	0.9931772488114691
449	1	0.9946491979979707
450	1	0.9903566563974949
451	1	0.9895098616124959
452	1	0.9922256666893193
453	1	0.9925629970872848
454	1	0.9951792742315276
455	1	0.9957217299688801
456	1	0.9946607230514628
457	1	0.9957575175586848
458	1	0.9950764478458735
459	1	0.9948218824736738
460	1	0.9938729671898927
461	1	0.9921702883779391
462	1	0.9901937353495769
463	1	0.9923576631031047
464	1	0.9954778242889245
465	1	0.9936397890347908
466	1	0.9946274087460711
467	1	0.9954900355490268
468	1	0.9908902314398346
469	1	0.992210952411954
470	1	0.9951833331503329
471	1	0.9929863473320714
472	1	0.9920620371985809
473	1	0.9959340256814706
474	1	0.996332119960795
475	1	0.9936604659936226
476	1	0.9933540313277601
477	1	0.992583996806521
478	1	0.9949420600599715
479	1	0.9938567486200076
480	1	0.9968558823899846
481	1	0.9947210571742465
482	1	0.9901438064152857
483	1	0.9950379661383049
484	1	0.9970044323227615
485	1	0.9964137782218639
486	1	0.9961606274802254
487	1	0.995093216057198
488	1	0.9941725252619045
489	1	0.9927934990214977
490	1	0.995260718720893
491	1	0.9943763010375684
492	1	0.9889870945508744
493	1	0.9963935630476518
494	1	0.9957859699642343
495	1	0.993354584047607
496	1	0.9929042833306384
497	1	0.9955646829528413
498	1	0.9963562549083493
499	1	0.993574984391168
500	1	0.9918093560802859
501	1	0.9937961885781138
502	1	0.9895614752632187
503	1	0.9959159755147231
504	1	0.9963314409570864
505	1	0.991773867734253
506	1	0.9925592422279894
507	1	0.9897526619839417
508	1	0.995119167886507
509	1	0.99416101610837
510	1	0.9886679443948269
511	1	0.9927572407615765
512	1	0.9913053610793305
513	1	0.9892837036896841
514	1	0.9917973927732482
515	1	0.9930148645005961
516	1	0.9916779715232373
517	1	0.9876649227821961
518	1	0.9884287436698755
519	1	0.9888902430863559
520	1	0.9839933441105325
521	1	0.9861718671068552
522	1	0.9875807154383742
523	1	0.9865051190167314
524	1	0.9935081483962991
525	1	0.9958476006114947
526	1	0.983518885912622
527	1	0.9876732411083219
528	1	0.9942072006872147
529	1	0.9965989785235935
530	1	0.9715123352532653
531	1	0.974268048668361
532	1	0.9969824012213541
533	1	0.9965112658459689
534	1	0.9968993187146937
535	1	0.9896138899612911
536	1	0.993189231721278
537	1	0.9907582809743768
538	1	0.9840354122014608
539	1	0.9697945394894513
540	1	0.99682341540787
541	1	0.9956574875402628
542	1	0.9963032853968121
543	1	0.9972659576708407
544	1	0.9955329298035939
545	1	0.9907083143720824
546	1	0.9897465198289712
547	1	0.9912762715146051
548	1	0.9887244222161351
549	1	0.993069517922598
550	1	0.9957537321606532
551	1	0.9951356989759073
552	1	0.9951074864658427
553	1	0.9908624979057435
554	1	0.9924560730212035
555	1	0.9934674124769215
556	1	0.9910977078285576
557	1	0.9908276216537549
558	1	0.9918306120204109
559	1	0.9945425852218135
560	1	0.9943103614357388
561	1	0.9954707097676808
562	1	0.9970894530198914
563	1	0.9979410165152773
564	1	0.9954955576003631
565	1	0.9875447554958243
566	1	0.992563375512188
567	1	0.9926203024520166
568	1	0.992202668593196
569	1	0.9912643014140223
570	1	0.9912627663125427
571	1	0.9964042942546523
572	1	0.99108812148305
573	1	0.9921691021078796
574	1	0.9908629658768106
575	1	0.9937651850278469
576	1	0.9899312422524972
577	1	0.996939711179813
578	1	0.9965878520379565
579	1	0.9948481690723978
580	1	0.9929796893433228
581	1	0.9954022089086098
582	1	0.989889773285187
583	1	0.9918901998438198
584	1	0.9958250673446005
585	1	0.9918104019241502
586	1	0.9958791828712836
587	1	0.9943127521399752
588	1	0.9936337615553855
589	1	0.994734719959977
590	1	0.9954741080150528
591	1	0.9920536593654773
592	1	0.9906738965319091
593	1	0.9923873349573895
594	1	0.9966205163180298
595	1	0.9949784397990783
596	1	0.9952732145837037
597	1	0.9940284430674988
598	1	0.9953434867437961
599	1	0.9918398246126431
600	1	0.9926161436723502
601	1	0.9917577558649326
602	1	0.9949198866309542
603	1	0.9921083481528082
604	1	0.9809010075580678
605	1	0.997550672377575
606	1	0.9915882114024136
607	1	0.9930740910434547
608	1	0.9940801809633779
609	1	0.9883452308891717
610	1	0.996770709353969
611	1	0.9936033651368593
612	1	0.992633300682979
613	1	0.9931890428119613
614	1	0.9917842139785131
615	1	0.9928047254113624
616	1	0.9859797197006169
617	1	0.9781384453002866
618	1	0.9961469227750496
619	1	0.9890052790630206
620	1	0.9917327702871938
621	1	0.9955362641905967
622	1	0.9944930749088607
623	1	0.9822004286439417
624	1	0.9869559921479397
625	1	0.9938977961513004
626	1	0.9930093978233835
627	1	0.9952963241725091
628	1	0.9955275183322804
629	1	0.9956865505213432
630	1	0.9943762735869799
631	1	0.9794240758239061
632	1	0.9955599645541542
633	1	0.9959159398893473
634	1	0.9954237685563893
635	1	0.9870318196609398
636	1	0.9794450884140609
637	1	0.9796424334576703
638	1	0.9952459720303621
639	1	0.9974541660433516
640	1	0.9957119765416974
641	1	0.996225099824179
642	1	0.9970562540865077
643	1	0.9949290183982679
644	1	0.9941084111600571
645	1	0.9807301993590195
646	1	0.9816251969589136
647	1	0.9949647840635635
648	1	0.9934169936172023
649	1	0.9937781743370037
650	1	0.9887910055465227
651	1	0.9894911853563866
652	1	0.9972596786274319
653	1	0.9823224784791047
654	1	0.9950979093636243
655	1	0.9960698737318884
656	1	0.9960936321465862
657	1	0.9885383992364414
658	1	0.9960967795493898
659	1	0.9946081727513789
660	1	0.9961360067341758
661	1	0.983755809622192
662	1	0.9923782572593377
663	1	0.993927289195626
664	1	0.9930462872064477
665	1	0.9876212323144582
666	1	0.9903693299877743
667	1	0.9947492728880197
668	1	0.9912226073831197
669	1	0.9930079530883492
670	1	0.9955697116615767
671	1	0.995899694318749
672	1	0.9962136830687044
673	1	0.9915435499526958
674	1	0.9964600268953074
675	1	0.9954225415333916
676	1	0.9977177856817739
677	1	0.9944873403491953
678	1	0.9955034024735355
679	1	0.9890064062477004
680	1	0.9968113054315509
681	1	0.997653131488552
682	1	0.997748547105542
683	1	0.996162162865394
684	1	0.9960301301939859
685	1	0.9869461842023469
686	1	0.9966882655500047
687	1	0.9965883715233966
688	1	0.9948545017848015
689	1	0.9961333900888296
690	1	0.9924719795845697
691	1	0.984691167800727
692	1	0.9971691199698732
693	1	0.9971993451320083
694	1	0.9960814724350208
695	1	0.9950587550637039
696	1	0.9953700174591489
697	1	0.9941823631030398
698	1	0.9948029598486123
699	1	0.994148648359771
700	1	0.9958596361624885
701	1	0.9876126956347336
702	1	0.9929749812089905
703	1	0.992159909827953
704	1	0.9927731973795231
705	1	0.9954175172698966
706	1	0.992937427281458
707	1	0.9886694229113586
708	1	0.9912376729624307
709	1	0.9877267571955762
710	1	0.993144874029055
711	1	0.993570862698948
712	1	0.9891115871299198
713	1	0.9897457950215407
714	1	0.9892674271340476
715	1	0.9874727473141655
716	1	0.9933646459233338
717	1	0.9961472136741795
718	1	0.9935389342490253
719	1	0.9870246432907686
720	1	0.9926184214545075
721	1	0.9874239005094805
722	1	0.992699225373735
723	1	0.9940332750508464
724	1	0.9966756726300515
725	1	0.9933743685016835
726	1	0.9960664177727635
727	1	0.99395538588466
728	1	0.9889243153032994
729	1	0.9920657011971423
730	1	0.9936180919758764
731	1	0.979212774636288
732	1	0.9826669205798166
733	1	0.9935830607406945
734	1	0.9939838023872425
735	1	0.9903000070957916
736	1	0.9911744474932063
737	1	0.9922047125657174
738	1	0.9867008352389222
739	1	0.9870047048076265
740	1	0.9921402280409309
741	1	0.9952326858686693
742	1	0.9940151185957302
743	1	0.9873674270965197
744	1	0.984107119035374
745	1	0.9876712720384568
746	1	0.9949524902085989
747	1	0.9955201240434579
748	1	0.9961490554504193
749	1	0.9959258389840582
750	1	0.9858485224941578
751	1	0.9622278225102648
752	1	0.9876482975160875
753	1	0.9891303740501972
754	1	0.9885623096822664
755	1	0.9968599698490201
756	1	0.9957807311597482
757	1	0.9964599637009139
758	1	0.9962596685980648
759	1	0.9932556486041048
760	1	0.9930297290447359
761	1	0.9930058549500893
762	1	0.9970915663254407
763	1	0.996518321193922
764	1	0.9970496107224507
765	1	0.9857631894894655
766	1	0.9888580792970549
767	1	0.9959778432367571
768	1	0.9973697371108746
769	1	0.9938028731345063
770	1	0.9924238336281761
771	1	0.9935888004589596
772	1	0.994530250831961
773	1	0.9965829812572446
774	1	0.9969791558222779
775	1	0.996864049206988
776	1	0.9930143508880943
777	1	0.9854187550035943
778	1	0.9961278516732411
779	1	0.9966221068167342
780	1	0.9942772088208234
781	1	0.9950061649814325
782	1	0.9960879793695521
783	1	0.995993742943045
784	1	0.9960350894471706
785	1	0.9952572482520727
786	1	0.9900684842424272
787	1	0.9931995534798649
788	1	0.9973178887401669
789	1	0.9915853263361851
790	1	0.9958693487067267
791	1	0.9949560266038092
792	1	0.9912939949416804
793	1	0.9671099289575067
794	1	0.9909082724925866
795	1	0.9923869091624244
796	1	0.9949661353609026
797	1	0.9957335783803624
798	1	0.9957085670470396
799	1	0.996093395363623
800	1	0.9942135120259623
801	1	0.9971541333743369
802	1	0.9974646274679208
803	1	0.9943531882265056
804	1	0.9947426747446082
805	1	0.9906798438451397
806	1	0.9903775244898775
807	1	0.9922865376496974
808	1	0.9964063529493952
809	1	0.9965686586932911
810	1	0.9965097745131852
811	1	0.9969885405210147
812	1	0.9947016523829205
813	1	0.9946821841216995
814	1	0.9953264184868666
815	1	0.9881046443184984
816	1	0.9963310697556748
817	1	0.9979585231533987
818	1	0.995161592913338
819	1	0.9938098177580421
820	1	0.9934732880938831
821	1	0.9969307680962217
822	1	0.9958720635969905
823	1	0.9921201170752142
824	1	0.9836700151254149
825	1	0.9957753964964342
826	1	0.995495899026897
827	1	0.9972440192206038
828	1	0.9925219386110479
829	1	0.9944903132242954
830	1	0.9942024486257685
831	1	0.9959858039452635
832	1	0.9969014168269577
833	1	0.9938834096019239
834	1	0.9870176884941334
835	1	0.996661461966852
836	1	0.9971977841357278
837	1	0.9965643463294669
838	1	0.9936992526481881
839	1	0.9956191246659315
840	1	0.9963466088714361
841	1	0.9950758817514527
842	1	0.9901804386172183
843	1	0.9969129925449541
844	1	0.9962914841731303
845	1	0.9960819308160428
846	1	0.9953131898454897
847	1	0.9917605215860769
848	1	0.9959484076260099
849	1	0.9928528402270645
850	1	0.9857103640868154
851	1	0.997138169757608
852	1	0.9965669048210163
853	1	0.9967898512404093
854	1	0.9957101110777785
855	1	0.994636473531006
856	1	0.9945964670486293
857	1	0.9937545620569289
858	1	0.9957153382836608
859	1	0.9954012045945073
860	1	0.9950524502295295
861	1	0.9961878358607873
862	1	0.9964941311666581
863	1	0.9937014768978912
864	1	0.9890987495005815
865	1	0.99498793710137
866	1	0.994723351915804
867	1	0.9959959436311897
868	1	0.9953285872076493
869	1	0.9953061612870909
870	1	0.9935112212496064
871	1	0.9879589333665925
872	1	0.9919451594319468
873	1	0.9849965038988556
874	1	0.9948301150730213
875	1	0.9870352812097514
876	1	0.9927254328312964
877	1	0.9951407364182804
878	1	0.9910542709355497
879	1	0.9941814479322285
880	1	0.994976553923672
881	1	0.994622405968683
882	1	0.99335613273195
883	1	0.9940373127327504
884	1	0.9897166079923937
885	1	0.9952934595076767
886	1	0.9914051768730854
887	1	0.9930427408890927
888	1	0.9924525982949846
889	1	0.990711274026598
890	1	0.9857924153007732
891	1	0.9954192301618174
892	1	0.9942872654006831
893	1	0.9727742117023817
894	1	0.9864800774386875
895	1	0.9938113610029902
896	1	0.9944041776744934
897	1	0.9811084949259594
898	1	0.9916268918173147
899	1	0.9933190097767487
900	1	0.9946614619751396
901	1	0.9562384210683079
902	1	0.9647120991928477
903	1	0.9879934334239743
904	1	0.9830551197715134
905	1	0.9938789447655891
906	1	0.9943549378759763
907	1	0.985664000994236
908	1	0.9918321219756769
909	1	0.9950011597680499
910	1	0.9923669752743938
911	1	0.9665360628070434
912	1	0.9611091031821422
913	1	0.9807750985032545
914	1	0.9926801868674322
915	1	0.9891566284906023
916	1	0.9843288573400645
917	1	0.9930152443314317
918	1	0.9958879110763277
919	1	0.994879435260217
920	1	0.9929392391275845
921	1	0.9928866132441567
922	1	0.9955755196212874
923	1	0.9972181999750342
924	1	0.9963329768707073
925	1	0.9833658682097045
926	1	0.9806727234330104
927	1	0.995421157316081
928	1	0.9965317791554636
929	1	0.9954492138874319
930	1	0.9939211855282153
931	1	0.9928335753016281
932	1	0.9878294062384652
933	1	0.982331390663882
934	1	0.9960327409995994
935	1	0.9850742008626945
936	1	0.9884894047357704
937	1	0.9960153288062892
938	1	0.9909901268497223
939	1	0.9909961663394471
940	1	0.9963717334477837
941	1	0.9973678213494275
942	1	0.9849921515222233
943	1	0.9932765168088042
944	1	0.9881823765371163
945	1	0.9971010351477352
946	1	0.9954995814124068
947	1	0.9959180439160852
948	1	0.9961943353221898
949	1	0.9963741864734443
950	1	0.9964804093450415
951	1	0.9956336645396153
952	1	0.9939888502274746
953	1	0.9963770803869556
954	1	0.9929269991185159
955	1	0.9912923755252389
956	1	0.9955998719441633
957	1	0.9951136446886918
958	1	0.9974109747787031
959	1	0.9965778295082284
960	1	0.9930291336603204
961	1	0.9929089342103448
962	1	0.9952714303606455
963	1	0.9965454921020932
964	1	0.9963915497949356
965	1	0.9931347973532917
966	1	0.9970459055830685
967	1	0.9920035305392594
968	1	0.9932799377577107
969	1	0.9908530467479836
970	1	0.9867920226942052
971	1	0.9969613395138356
972	1	0.9971627399041526
973	1	0.997462644590095
974	1	0.9969116257045118
975	1	0.9968712401245716
976	1	0.9969497675088218
977	1	0.9952992525508845
978	1	0.9945595971797272
979	1	0.9958129185760274
980	1	0.9966179228007686
981	1	0.9912255568858958
982	1	0.9967605109750017
983	1	0.9960627598839586
984	1	0.9848379809336419
985	1	0.9968533920353688
986	1	0.9953189496105502
987	1	0.9900444271778621
988	1	0.9960676574889942
989	1	0.9962940986324874
990	1	0.995036323336291
991	1	0.995106219097048
992	1	0.9839431330682087
993	1	0.9836575049764402
994	1	0.9845801732152484
995	1	0.9955942267641755
996	1	0.9956662520363677
997	1	0.994902133659828
998	1	0.9964467767502059
999	1	0.9958633402890438
1000	1	0.9945840048280906
1001	1	0.9864486491989402
1002	1	0.9958084617054419
1003	1	0.996134822780471
1004	1	0.9948702603262563
1005	1	0.9938430745108807
1006	1	0.9954862368162909
1007	1	0.9943422333407388
1008	1	0.9955515570623378
1009	1	0.9905015311983507
1010	1	0.9956240424589745
1011	1	0.9947971493988468
1012	1	0.9946669797225233
1013	1	0.9923398664344096
1014	1	0.9920872746320417
1015	1	0.9937527410556224
1016	1	0.9948558304718865
1017	1	0.9958611782031441
1018	1	0.9960179470468553
1019	1	0.9950821923841472
1020	1	0.9871614504367111
1021	1	0.9813054404871127
1022	1	0.993072556323057
1023	1	0.9891274625506838
1024	1	0.9909606025676433
1025	1	0.9936864014325718
1026	1	0.9938567296218794
1027	1	0.9929130140975814
1028	1	0.9899593839758598
1029	1	0.9927274735256275
1030	1	0.9927450028490521
1031	1	0.9946799031944963
1032	1	0.9895589514414634
1033	1	0.9934351543428271
1034	1	0.9864935839525094
1035	1	0.9930531698041072
1036	1	0.9891951105956373
1037	1	0.9946457039901759
1038	1	0.9945371621827418
1039	1	0.992578909602398
1040	1	0.9933612275747398
1041	1	0.9916150943351003
1042	1	0.992594701967069
1043	1	0.9785216925708057
1044	1	0.9901533149186845
1045	1	0.9798942933715656
1046	1	0.9755599678197174
1047	1	0.9806595562276618
1048	1	0.9798473442083442
1049	1	0.9940058212210924
1050	1	0.9877357706603932
1051	1	0.9901503038359136
1052	1	0.9783078246509643
1053	1	0.9928142070041148
1054	1	0.9907063091568917
1055	1	0.9886677667187265
1056	1	0.994362364515551
1057	1	0.9899942480187481
1058	1	0.9936056438760589
1059	1	0.9896712680435024
1060	1	0.9854574075745411
1061	1	0.9852766015961127
1062	1	0.9954116247815639
1063	1	0.9888113929451309
1064	1	0.9915554390477754
1065	1	0.993744606493285
1066	1	0.9932391652900935
1067	1	0.9948114711913757
1068	1	0.9905048968280168
1069	1	0.9780909821936925
1070	1	0.9776145349171728
1071	1	0.9881849671669278
1072	1	0.9929500470598654
1073	1	0.9952223761833173
1074	1	0.9929562109638616
1075	1	0.9905474876864159
1076	1	0.9959102987494953
1077	1	0.9948802518783219
1078	1	0.9947588089241859
1079	1	0.993578426461706
1080	1	0.9962329154620074
1081	1	0.9950576792964625
1082	1	0.993161230604234
1083	1	0.9955501943561743
1084	1	0.9959066850902574
1085	1	0.9943018497559714
1086	1	0.9953433795078492
1087	1	0.9858713912726167
1088	1	0.9880969594266145
1089	1	0.9946388045618109
1090	1	0.9955818662014163
1091	1	0.983246419755615
1092	1	0.996516482532583
1093	1	0.9954417135300503
1094	1	0.9913947905992366
1095	1	0.9959523018122126
1096	1	0.9966998425690046
1097	1	0.9945174050025957
1098	1	0.9940696973634704
1099	1	0.9933425786166126
1100	1	0.9880088841384123
1101	1	0.985939699516038
1102	1	0.9856370270570951
1103	1	0.9953213852178784
1104	1	0.9967834938902359
1105	1	0.9957385712356048
1106	1	0.9940785874350915
1107	1	0.9955683179565958
1108	1	0.9950192754534006
1109	1	0.9949227441980847
1110	1	0.9876470521124384
1111	1	0.9960584751145058
1112	1	0.9819837228938882
1113	1	0.990488807720236
1114	1	0.9938852217639971
1115	1	0.9945740552637142
1116	1	0.9929206170854278
1117	1	0.9911640447320321
1118	1	0.9898529922180587
1119	1	0.9854400084338801
1120	1	0.9897297040534949
1121	1	0.9900879505396519
1122	1	0.9879019576052498
1123	1	0.9911518773771818
1124	1	0.9933085597612787
1125	1	0.9932588606625904
1126	1	0.9945705108268257
1127	1	0.995226573962052
1128	1	0.9902846592834508
1129	1	0.9903849574560609
1130	1	0.9937086820708119
1131	1	0.9943256575331486
1132	1	0.9939131735371481
1133	1	0.9945419103838337
1134	1	0.9937787228863514
1135	1	0.995194996177258
1136	1	0.9912873768676526
1137	1	0.9918680690032751
1138	1	0.9899248211752029
1139	1	0.9917030476213458
1140	1	0.9898460399999431
1141	1	0.9941870789124402
1142	1	0.9698157820636082
1143	1	0.9891354876187576
1144	1	0.9873712295384798
1145	1	0.9827089266755877
1146	1	0.9944578527830417
1147	1	0.9935568022874938
1148	1	0.983312943582735
1149	1	0.9865189731580001
1150	1	0.9937022366669028
1151	1	0.9902162054384345
1152	1	0.990761044526404
1153	1	0.9871937764176323
1154	1	0.9892195857481682
1155	1	0.9773056318288522
1156	1	0.9871300465141644
1157	1	0.9955031729336565
1158	1	0.9923444386438622
1159	1	0.9909999876898805
1160	1	0.9917457418550764
1161	1	0.9861992963465988
1162	1	0.991706674835811
1163	1	0.9946867479314175
1164	1	0.9904445479287269
1165	1	0.9901897492861332
1166	1	0.980614820585316
1167	1	0.9855650342633392
1168	1	0.9847697183332379
1169	1	0.9932454188308721
1170	1	0.9915692820570394
1171	1	0.9906803107637496
1172	1	0.9930425285141983
1173	1	0.9885427500933639
1174	1	0.9874252066476229
1175	1	0.9857917080030791
1176	1	0.9920641375848532
1177	1	0.9921252078776135
1178	1	0.9915155990745155
1179	1	0.9924337405614131
1180	1	0.9842136421675186
1181	1	0.9896176346391595
1182	1	0.9929500823479511
1183	1	0.9930945220175013
1184	1	0.9951866491851358
1185	1	0.9943037271809769
1186	1	0.9915638761216093
1187	1	0.984486240114371
1188	1	0.9849129822930645
1189	1	0.9930063519770784
1190	1	0.9956597848470498
1191	1	0.9945655806233957
1192	1	0.9931646074945137
1193	1	0.990229879193153
1194	1	0.9921350510846
1195	1	0.9909428207300341
1196	1	0.9939157491705576
1197	1	0.9915293541036538
1198	1	0.9949114004975412
1199	1	0.991956088967528
1200	1	0.987620265507797
1201	1	0.9935645625941059
1202	1	0.9912395451752589
1203	1	0.9945964610230464
1204	1	0.9957254766000118
1205	1	0.9928010109212034
1206	1	0.9933476978824078
1207	1	0.9940767821753552
1208	1	0.992865758639836
1209	1	0.9875061717515732
1210	1	0.9888800744835055
1211	1	0.994438124533245
1212	1	0.9877198856094765
1213	1	0.9893992931481931
1214	1	0.9935854625582314
1215	1	0.9843510384722702
1216	1	0.9913459839350164
1217	1	0.983041844356025
1218	1	0.9946674186805778
1219	1	0.994088716180209
1220	1	0.9966884897021749
1221	1	0.9936924486272324
1222	1	0.9950601684775539
1223	1	0.9928161372087126
1224	1	0.9840831059696965
1225	1	0.9873622949699236
1226	1	0.9854791272718995
1227	1	0.98832014097057
1228	1	0.9973675655969942
1229	1	0.9941464348283192
1230	1	0.9967464341292337
1231	1	0.9774659486358919
1232	1	0.987395388867252
1233	1	0.991724643312275
1234	1	0.9958096469742208
1235	1	0.996727454646773
1236	1	0.991447645050765
1237	1	0.9946816473724214
1238	1	0.9947794593463333
1239	1	0.9922829952180532
1240	1	0.9944085312140554
1241	1	0.9943108624976761
1242	1	0.9788301938478476
1243	1	0.9882439773625579
1244	1	0.9945177479042064
1245	1	0.9948253874759382
1246	1	0.9948174790407963
1247	1	0.984827424444002
1248	1	0.9944676114332167
1249	1	0.9941590806223933
1250	1	0.9958287689628841
1251	1	0.9798237081829191
1252	1	0.9769023362001663
1253	1	0.9966530799317321
1254	1	0.9909272152656089
1255	1	0.9880438172821756
1256	1	0.9898917003292046
1257	1	0.9932257674956558
1258	1	0.9933880616843273
1259	1	0.9795882438450889
1260	1	0.9809598511964976
1261	1	0.9829284858101588
1262	1	0.9799629326791958
1263	1	0.9910030538232395
1264	1	0.9833992536128691
1265	1	0.988722981366529
1266	1	0.9904228191965788
1267	1	0.9844239836366445
1268	1	0.9815328077023302
1269	1	0.9930131413941782
1270	1	0.9948652024513764
1271	1	0.9807018902397633
1272	1	0.9863664632505335
1273	1	0.987132028134755
1274	1	0.9771823332373468
1275	1	0.9879752193282396
1276	1	0.9933922762743307
1277	1	0.9890435465057918
1278	1	0.9888126061987492
1279	1	0.9920965716259603
1280	1	0.9936430514908078
1281	1	0.993437763217046
1282	1	0.9928003422930664
1283	1	0.9908384167061746
1284	1	0.9929632002548263
1285	1	0.9933014195476129
1286	1	0.9881097874951629
1287	1	0.9928194357355962
1288	1	0.9939706514755249
1289	1	0.9942348848968592
1290	1	0.9961040097253054
1291	1	0.9930618084223696
1292	1	0.9911288105336316
1293	1	0.9918304708356842
1294	1	0.9819166850972478
1295	1	0.9922901933506729
1296	1	0.9878971098695757
1297	1	0.9924201809157572
1298	1	0.994329934840709
1299	1	0.9928436798974125
1300	1	0.9758378337690686
1301	1	0.9920827942839398
1302	1	0.9880683541627268
1303	1	0.99518178542002
1304	1	0.9937348382799718
1305	1	0.9936507213562081
1306	1	0.9920523773795287
1307	1	0.9954977951586649
1308	1	0.9930349442056484
1309	1	0.993092474244628
1310	1	0.9967277352209203
1311	1	0.9970858034307967
1312	1	0.991596000592337
1313	1	0.9942822647784785
1314	1	0.9958034615047359
1315	1	0.9963055630821919
1316	1	0.9965096621267605
1317	1	0.9942788550904965
1318	1	0.9948014632580578
1319	1	0.9945128590297143
1320	1	0.9971656973895066
1321	1	0.9980753443671774
1322	1	0.9855582355310238
1323	1	0.9917720901628132
1324	1	0.9904907440500065
1325	1	0.9907413691108041
1326	1	0.9964595317949031
1327	1	0.9888389774380962
1328	1	0.9881517738585451
1329	1	0.9904808786924425
1330	1	0.9884962508459064
1331	1	0.9892735723493644
1332	1	0.9908143563539981
1333	1	0.993669765128388
1334	1	0.9971181066069702
1335	1	0.9908768959365093
1336	1	0.9914041023099028
1337	1	0.9892472239239065
1338	1	0.9902495811619598
1339	1	0.9874630080188714
1340	1	0.9906193288126172
1341	1	0.9907413497533993
1342	1	0.9944292342130469
1343	1	0.9946477559947884
1344	1	0.9875117478417084
1345	1	0.9942661300579622
1346	1	0.9958061395461149
1347	1	0.9968704058177685
1348	1	0.9937247150599199
1349	1	0.9943541987377836
1350	1	0.9951928144624014
1351	1	0.9962281820227941
1352	1	0.9964416462679622
1353	1	0.9753212805622667
1354	1	0.9934510430777583
1355	1	0.9967187955319705
1356	1	0.990919105721322
1357	1	0.9966667016405742
1358	1	0.9947723116453266
1359	1	0.997283112757075
1360	1	0.9956486366987349
1361	1	0.9968853687879954
1362	1	0.9966770487893054
1363	1	0.9968231982068967
1364	1	0.9965500439883928
1365	1	0.9961924634358097
1366	1	0.992882020864452
1367	1	0.9924429973193045
1368	1	0.9935455079693246
1369	1	0.9916795351292074
1370	1	0.9921067285855587
1371	1	0.9899701204707976
1372	1	0.9964343894130462
1373	1	0.9946691232903517
1374	1	0.9955491470683835
1375	1	0.9951045367297792
1376	1	0.9901868658612627
1377	1	0.987353935674825
1378	1	0.9935738171532964
1379	1	0.9959524094274934
1380	1	0.9901456968536455
1381	1	0.9949773208809021
1382	1	0.9927065209239423
1383	1	0.9933221071577686
1384	1	0.9921682823784036
1385	1	0.9940556466026882
1386	1	0.9956591676154035
1387	1	0.9953774041470336
1388	1	0.9946556397965527
1389	1	0.9935560068276292
1390	1	0.9940118960838455
1391	1	0.9942377468774459
1392	1	0.9938751174460563
1393	1	0.995494248300613
1394	1	0.9935938882749791
1395	1	0.9915906434321412
1396	1	0.9955585401784353
1397	1	0.9914174333842775
0	2	0.9875221760121015
1	2	0.9794305069915744
2	2	0.9958847590241013
3	2	0.9949252404699322
4	2	0.9937318850514602
5	2	0.9922500160309219
6	2	0.9919553024524688
7	2	0.9876403609501474
8	2	0.9864886491091471
9	2	0.9893055810017394
10	2	0.9905368273626349
11	2	0.9920234510415918
12	2	0.9841917966657595
13	2	0.9758608437714416
14	2	0.9864442925637676
15	2	0.9941576785075975
16	2	0.9865650733685581
17	2	0.987784590773691
18	2	0.9927668988275958
19	2	0.9855028394012572
20	2	0.990349058370598
21	2	0.9896419954197047
22	2	0.9946077952595721
23	2	0.9950712818628449
24	2	0.9941574758813151
25	2	0.9870368049083711
26	2	0.9871384414915932
27	2	0.9921737186159011
28	2	0.9862443579421604
29	2	0.9962663175858825
30	2	0.9929141588717898
31	2	0.993617479429896
32	2	0.9917843982793845
33	2	0.9855865213362369
34	2	0.990316684161958
35	2	0.9907880003805106
36	2	0.9899813505298689
37	2	0.990839456424739
38	2	0.9940831537160544
39	2	0.9956765608281372
40	2	0.9911350234792087
41	2	0.995642050007534
42	2	0.9891928260966241
43	2	0.9888276290219298
44	2	0.9868034414482895
45	2	0.9946253111666484
46	2	0.9886954505066805
47	2	0.989766417196688
48	2	0.9905574092563659
49	2	0.9915624737290382
50	2	0.984617282608536
51	2	0.9443132417216064
52	2	0.9892721464957086
53	2	0.9850025087400573
54	2	0.9875482473380613
55	2	0.949129536182307
56	2	0.9858317634498355
57	2	0.9882986956803392
58	2	0.9815242967988556
59	2	0.9904705952079904
60	2	0.9931441486066827
61	2	0.9929801038717213
62	2	0.9890984279145127
63	2	0.9922458595612417
64	2	0.9902652147277126
65	2	0.9906822144452188
66	2	0.9939016926659586
67	2	0.9923496879848345
68	2	0.9916450264779292
69	2	0.9918167964371322
70	2	0.991655371205931
71	2	0.9936479165978251
72	2	0.9820662523113045
73	2	0.9937933499995931
74	2	0.9921475764748938
75	2	0.9618718161410468
76	2	0.9937917499672098
77	2	0.9944910571348878
78	2	0.9910419199292612
79	2	0.9922161929003099
80	2	0.9941954338797154
81	2	0.9907883586330251
82	2	0.9850753108004534
83	2	0.9207077564435794
84	2	0.9936055750966607
85	2	0.9940798266702433
86	2	0.99530366997296
87	2	0.9909627591425064
88	2	0.9935024942837379
89	2	0.991868146471565
90	2	0.99167758645003
91	2	0.9843844557877541
92	2	0.9921587201537383
93	2	0.993696002927561
94	2	0.9936886281324863
95	2	0.9953499083185797
96	2	0.9952745871265997
97	2	0.9918006918945507
98	2	0.9922540126094391
99	2	0.9907608369327334
100	2	0.9925791203482691
101	2	0.9882851289596546
102	2	0.9777959509588243
103	2	0.9889646749813146
104	2	0.9941008466183148
105	2	0.9908046593040118
106	2	0.9879366998591852
107	2	0.9942179424395347
108	2	0.9910107432200964
109	2	0.9924357904783704
110	2	0.9929111538795274
111	2	0.993774296954598
112	2	0.987207728195488
113	2	0.9936835744849968
114	2	0.9937154433487673
115	2	0.9903703358344667
116	2	0.9854369913212007
117	2	0.9936176224802696
118	2	0.9867965208188054
119	2	0.9899798163716076
120	2	0.9876005564317155
121	2	0.976420331184369
122	2	0.9948350762075573
123	2	0.992877366719399
124	2	0.9923025754023321
125	2	0.9935352023423863
126	2	0.9875028509067856
127	2	0.9924932875516702
128	2	0.9947853406429181
129	2	0.9966149997635526
130	2	0.9955036302358743
131	2	0.9905599095532475
132	2	0.98292362209495
133	2	0.9918860199804933
134	2	0.9654920271685846
135	2	0.9921596948512682
136	2	0.989512580024135
137	2	0.9941466090685588
138	2	0.9948933928654098
139	2	0.9950238491137321
140	2	0.9931459752728435
141	2	0.9920834461828528
142	2	0.990386106453772
143	2	0.9806214763948304
144	2	0.9877755600119629
145	2	0.9857447019137231
146	2	0.9916954117151149
147	2	0.9895075317312552
148	2	0.9929440011401475
149	2	0.9863156611587974
150	2	0.980452261162112
151	2	0.9903113576252937
152	2	0.9927638420810744
153	2	0.9938466172562039
154	2	0.987617074103879
155	2	0.9852013799860411
156	2	0.9860566304821579
157	2	0.9829253133975603
158	2	0.9832911691461816
159	2	0.9903755604331591
160	2	0.965017065754015
161	2	0.9947069627805488
162	2	0.9927807538311442
163	2	0.9860626859483996
164	2	0.9863241921944926
165	2	0.9875478096706481
166	2	0.9812843118647671
167	2	0.9887365995923656
168	2	0.9673959651050404
169	2	0.9649141413810777
170	2	0.9496240563069969
171	2	0.9885301912974879
172	2	0.974509171961774
173	2	0.9890523600846832
174	2	0.9925272653666597
175	2	0.992457751051314
176	2	0.9785650216624706
177	2	0.9859697548788954
178	2	0.9909572465331842
179	2	0.9930734385965195
180	2	0.987005405347744
181	2	0.9763591205636842
182	2	0.9730441619667506
183	2	0.983758441209442
184	2	0.9840319550619503
185	2	0.9865468348877355
186	2	0.9835716810745139
187	2	0.9886042330656113
188	2	0.983302061292934
189	2	0.9825660620780441
190	2	0.9850295853749212
191	2	0.9785462655066467
192	2	0.9674745382427736
193	2	0.9633465427103199
194	2	0.9877066117964153
195	2	0.9875508004231237
196	2	0.9903356417025367
197	2	0.9875787758472425
198	2	0.9834004690704162
199	2	0.9913300062266922
200	2	0.9857775243931374
201	2	0.9484308858460717
202	2	0.9336911331841085
203	2	0.9747524059575533
204	2	0.9929990629964439
205	2	0.9802836350837912
206	2	0.9890197296063462
207	2	0.9803107390992017
208	2	0.9887383133826662
209	2	0.9937225557999487
210	2	0.9596065648081857
211	2	0.9697243736459538
212	2	0.9145565102529597
213	2	0.9307054593891017
214	2	0.9492120976779961
215	2	0.9736051354378396
216	2	0.9897747674489742
217	2	0.9882118482383018
218	2	0.9923811369795252
219	2	0.992497490880793
220	2	0.9961101320753701
221	2	0.9905496405220391
222	2	0.9946470311072712
223	2	0.9934182254001561
224	2	0.9780588487068236
225	2	0.9841372591088632
226	2	0.9773885844009866
227	2	0.9482800441158545
228	2	0.9932426466475119
229	2	0.9930231309107098
230	2	0.9950667028608581
231	2	0.9957867973692021
232	2	0.9921470681378017
233	2	0.99357324534909
234	2	0.9887453261564166
235	2	0.9761818898332235
236	2	0.9893674113762913
237	2	0.9809284100602199
238	2	0.9954803782491384
239	2	0.9921455866115815
240	2	0.9942213012861995
241	2	0.9955547020350746
242	2	0.9946074506869413
243	2	0.9948248652054469
244	2	0.9856817496632636
245	2	0.9970575107201517
246	2	0.9935156190770871
247	2	0.9956514909046196
248	2	0.9901904346649193
249	2	0.989857018713615
250	2	0.9941843744918009
251	2	0.9930573814746204
252	2	0.9938793042775256
253	2	0.9946006658829258
254	2	0.9966491547350864
255	2	0.9914986397719802
256	2	0.9962656916900523
257	2	0.9966798619495572
258	2	0.9869775426521542
259	2	0.9939081340102288
260	2	0.9906623787049837
261	2	0.992867710240147
262	2	0.9911697523927928
263	2	0.9857768687778363
264	2	0.9928897336965515
265	2	0.9943952275749541
266	2	0.9951872833295392
267	2	0.9894995432148853
268	2	0.9907484049089832
269	2	0.9905094553087136
270	2	0.9958987604564061
271	2	0.9937844370952936
272	2	0.9871366996221244
273	2	0.9942433163009812
274	2	0.9945136084736417
275	2	0.9915084629803427
276	2	0.9946186319439276
277	2	0.9947247696102955
278	2	0.9948742332329471
279	2	0.98852694623578
280	2	0.9941580796593077
281	2	0.991815954828775
282	2	0.992410439267918
283	2	0.9944322173944752
284	2	0.9932391464545538
285	2	0.9924366435089557
286	2	0.993424530672383
287	2	0.9882948332301098
288	2	0.9954067569102901
289	2	0.9924644023184142
290	2	0.994723146387565
291	2	0.9908978421199175
292	2	0.9940099687170866
293	2	0.9936994539813622
294	2	0.9947114249992113
295	2	0.9934451532741446
296	2	0.9951970321760428
297	2	0.9949433765255464
298	2	0.9931943297310396
299	2	0.9940250470026916
300	2	0.9951799762213377
301	2	0.993072357800786
302	2	0.9883941912355466
303	2	0.9937777248055297
304	2	0.993519987086026
305	2	0.9898961815900866
306	2	0.9814919848791606
307	2	0.979278156959888
308	2	0.9788612092190327
309	2	0.9883285535565068
310	2	0.9836340445281159
311	2	0.9923884348455974
312	2	0.9880902824422416
313	2	0.9925101986978979
314	2	0.9939648448223795
315	2	0.9950952473881989
316	2	0.9916290753827504
317	2	0.9904274454522791
318	2	0.987010143707473
319	2	0.9640463868819967
320	2	0.9936967267906253
321	2	0.9901000872372958
322	2	0.9844026122651734
323	2	0.9928718627906153
324	2	0.9899846897672967
325	2	0.995237343819216
326	2	0.9912543737593389
327	2	0.9886866431460973
328	2	0.9911041505393109
329	2	0.9810093936139938
330	2	0.8891609706433852
331	2	0.9205813986663834
332	2	0.9833843650128379
333	2	0.9896280420492793
334	2	0.9871467738901697
335	2	0.9923925046249343
336	2	0.9890876142650532
337	2	0.9896985777810361
338	2	0.9885877185280894
339	2	0.98722965135778
340	2	0.978028289302066
341	2	0.9226162071287419
342	2	0.8632191213768001
343	2	0.9320662782382713
344	2	0.9865189069704267
345	2	0.9940244707855138
346	2	0.9896690777496996
347	2	0.9894772040008653
348	2	0.990507939992781
349	2	0.9938330465018721
350	2	0.9941472388592434
351	2	0.9913953449236493
352	2	0.9846554487553011
353	2	0.9919577657162553
354	2	0.9963806857885219
355	2	0.993178479776339
356	2	0.9241393472702469
357	2	0.991595278769845
358	2	0.9895372520058302
359	2	0.9960725804858424
360	2	0.9975820218991104
361	2	0.9963478305775126
362	2	0.9904321019935746
363	2	0.9939820461702878
364	2	0.9914465449457117
365	2	0.991826190515978
366	2	0.9887147063241621
367	2	0.9972164080391897
368	2	0.9912606695656123
369	2	0.9918548771633771
370	2	0.9937711841822416
371	2	0.9894427589472192
372	2	0.9889460525469232
373	2	0.9793654784476257
374	2	0.9425491015112221
375	2	0.9322719062984755
376	2	0.9904006063085854
377	2	0.9943164254283543
378	2	0.9904334649042641
379	2	0.9938316178278219
380	2	0.9943885687383954
381	2	0.98636184479087
382	2	0.9868378449540604
383	2	0.9904047894395316
384	2	0.992284276912704
385	2	0.9949778838793817
386	2	0.9934336520221274
387	2	0.9960576940670005
388	2	0.9966245172765902
389	2	0.9934738292950676
390	2	0.9945184147692335
391	2	0.9937854891105136
392	2	0.9954765255505995
393	2	0.9947243412040916
394	2	0.9940832702420529
395	2	0.9939040792513459
396	2	0.9892447641785256
397	2	0.9923303840103219
398	2	0.9930112618955341
399	2	0.9895855690435429
400	2	0.9934910642859535
401	2	0.9939870824494443
402	2	0.9967352148761763
403	2	0.9952617608906082
404	2	0.9963126184593367
405	2	0.9735565785912748
406	2	0.9945569868896784
407	2	0.9936804374391178
408	2	0.988036064877449
409	2	0.9922777834193068
410	2	0.9833266903011445
411	2	0.9932519113606565
412	2	0.9939010635023433
413	2	0.9948958771795978
414	2	0.9929657417768019
415	2	0.9945219765468347
416	2	0.9962497769976649
417	2	0.981795193635467
418	2	0.9739911534118236
419	2	0.9938101962063728
420	2	0.9906832028907416
421	2	0.9855512588334626
422	2	0.9911248013277211
423	2	0.9943120054267347
424	2	0.9932077191830107
425	2	0.994970565034768
426	2	0.9931033639049411
427	2	0.9934636102827362
428	2	0.9904741475504188
429	2	0.9942763835383406
430	2	0.9946409930985063
431	2	0.9845024321818242
432	2	0.9932527766675818
433	2	0.9944753713049503
434	2	0.9949265982278318
435	2	0.9958514179718673
436	2	0.9964359433152652
437	2	0.9938508460179247
438	2	0.9813810925566973
439	2	0.9958211311471313
440	2	0.9923560499176147
441	2	0.991978038834958
442	2	0.9890954401561749
443	2	0.9960032794430079
444	2	0.9973515190832047
445	2	0.9950180456215195
446	2	0.988892182033029
447	2	0.9912204754049431
448	2	0.9939631164407408
449	2	0.9906077488021833
450	2	0.9923169708705221
451	2	0.9948091691245813
452	2	0.9861603548340874
453	2	0.9867149748413084
454	2	0.9939010574929393
455	2	0.9885074245017205
456	2	0.9891449219387092
457	2	0.9931986623661283
458	2	0.9951549435630478
459	2	0.9944992685727502
460	2	0.9887802562484149
461	2	0.9746580824373581
462	2	0.9872752096643117
463	2	0.9857344481526873
464	2	0.9758673288215827
465	2	0.9807545046260223
466	2	0.9794030318355449
467	2	0.9916006234709328
468	2	0.9867050487378258
469	2	0.9926039317729087
470	2	0.9929043409387992
471	2	0.9881183985996111
472	2	0.9839554072470419
473	2	0.9900024706935677
474	2	0.9818233165425542
475	2	0.9846557654490165
476	2	0.9874902456447648
477	2	0.9106130396184231
478	2	0.9874634169117525
479	2	0.9890933653683778
480	2	0.9875333402288201
481	2	0.9877329004865486
482	2	0.9876907516156022
483	2	0.979712748627798
484	2	0.9862136200249721
485	2	0.9465061579076225
486	2	0.9901421344330587
487	2	0.9823277282452653
488	2	0.9548358961439392
489	2	0.9428614928810104
490	2	0.9921917637652964
491	2	0.9833503025581977
492	2	0.9587530877251057
493	2	0.990421273635544
494	2	0.988804752394101
495	2	0.9942519406918636
496	2	0.9946716150648006
497	2	0.9930479166395869
498	2	0.9933296913856641
499	2	0.991148396676043
500	2	0.9777163714107768
501	2	0.9909935065611993
502	2	0.987862406653719
503	2	0.9889340187118415
504	2	0.991794431504719
505	2	0.9910384487153668
506	2	0.9901847360313161
507	2	0.9931756226852089
508	2	0.9391692471102117
509	2	0.9666620557304599
510	2	0.9903942075051306
511	2	0.9931969689234695
512	2	0.9946653661623582
513	2	0.9859994387438266
514	2	0.9836135124748735
515	2	0.9927994682446581
516	2	0.9908699861183908
517	2	0.9879927765595219
518	2	0.9898718938682454
519	2	0.9916600714124618
520	2	0.9943273920854094
521	2	0.9927264513799576
522	2	0.9918535408651128
523	2	0.9929103422502366
524	2	0.993676798278025
525	2	0.9914108595923913
526	2	0.9892060509572925
527	2	0.9934529196841126
528	2	0.9813895470211045
529	2	0.9934959413381157
530	2	0.9901260729896635
531	2	0.9893146513972606
532	2	0.99621200433386
533	2	0.9901597831377877
534	2	0.9906629402476113
535	2	0.9914513731367717
536	2	0.9912242989653419
537	2	0.9903134757200118
538	2	0.9929959921850917
539	2	0.9947397283121259
540	2	0.9513876669245358
541	2	0.9741376420273302
542	2	0.9889236456989657
543	2	0.9907681227243181
544	2	0.9946285967981686
545	2	0.9957984318872521
546	2	0.9948603090522767
547	2	0.9936604293318332
548	2	0.9918863596119599
549	2	0.9872413400231773
550	2	0.9942617644632962
551	2	0.9934153943311685
552	2	0.9799695368491861
553	2	0.9677819854590161
554	2	0.9817563186837143
555	2	0.9838598996320584
556	2	0.9756854244226855
557	2	0.9772039492664113
558	2	0.9891544631835055
559	2	0.9935880828257904
560	2	0.9940605470720679
561	2	0.9943347542257872
562	2	0.9923597473161703
563	2	0.9908449011659688
564	2	0.9950682602805647
565	2	0.9936032165279195
566	2	0.9924853927658968
567	2	0.9934989511524202
568	2	0.9807359701559594
569	2	0.9948212700064025
570	2	0.9951473355119907
571	2	0.9939068409366291
572	2	0.9927432241569291
573	2	0.990031712764922
574	2	0.9945488021827487
575	2	0.9898844428460966
576	2	0.9893482819520866
577	2	0.9847684409915475
578	2	0.9878615887388207
579	2	0.9857767409587321
580	2	0.9904418360377003
581	2	0.9935292407194144
582	2	0.9937165951513113
583	2	0.9602299181069235
584	2	0.9901826791144974
585	2	0.9950615481677465
586	2	0.991583365743712
587	2	0.9878877498722081
588	2	0.9904067578860096
589	2	0.9955566543773469
590	2	0.9890070297704772
591	2	0.98723896341637
592	2	0.9910208470444257
593	2	0.9919671608455732
594	2	0.9923289994785959
595	2	0.9843869481910607
596	2	0.9858864810679839
597	2	0.981437403543787
598	2	0.9925084803870887
599	2	0.9947320936597709
600	2	0.9883226055790046
[truncated: 5,209 more rows]
