# Supplementary material for: Occipital-temporal cortical tuning to semantic and affective features of natural images predicts associated behavioral responses
Source: Nat Commun. 2024 Jul 9;15:5531. doi: 10.1038/s41467-024-49073-8 (PMC11233618; doi:10.1038/s41467-024-49073-8)
Supplement: Supplementary file 3 — Source Data [file 41467_2024_49073_MOESM3_ESM.zip › DataSource_Files/Fig_7/CSVA_GaborsRemoved_FeatureWeightCorrsEVC.csv]

	Subject	CSVA v CSVA-Gabor-Control Feature Weight Correlations (r)
0	1	0.9721919617456924
1	1	0.9695877128755255
2	1	0.9885766854741737
3	1	0.9536094420900846
4	1	0.9168009549876569
5	1	0.9311195661293044
6	1	0.9850136352938444
7	1	0.9746767291487273
8	1	0.9665065278054875
9	1	0.9777566856157255
10	1	0.9756092589616386
11	1	0.9708993419904705
12	1	0.9724582473294389
13	1	0.9904148543736189
14	1	0.988093544707955
15	1	0.977023915211487
16	1	0.9538895747528121
17	1	0.9817907730830834
18	1	0.9103834873518762
19	1	0.9886842266519364
20	1	0.9928896263322569
21	1	0.9903126383023669
22	1	0.9196890800170011
23	1	0.9758756405706042
24	1	0.9764203226894997
25	1	0.9805782898996207
26	1	0.9753066169109703
27	1	0.9932665422608168
28	1	0.9930551383274384
29	1	0.9847558649366444
30	1	0.9847558455831149
31	1	0.9778440626488761
32	1	0.9814729574094112
33	1	0.9548911788615356
34	1	0.9917780761196668
35	1	0.9589909240022226
36	1	0.9783156274882149
37	1	0.9933872246164946
38	1	0.9855025506403245
39	1	0.9653107770701663
40	1	0.9811585821706423
41	1	0.9557716128265945
42	1	0.9815352558671285
43	1	0.9728130830316891
44	1	0.962256401942909
45	1	0.9672772141828448
46	1	0.9779964188499015
47	1	0.9593596667093208
48	1	0.9445261719173726
49	1	0.9479500333189043
50	1	0.8969510448828119
51	1	0.9673280361985247
52	1	0.9072755788357904
53	1	0.9739967112451517
54	1	0.990124380052395
55	1	0.9462379000260523
56	1	0.9728274468000664
57	1	0.9556320145880385
58	1	0.9850094110741083
59	1	0.9772273089428379
60	1	0.98050594199422
61	1	0.9669679082311287
62	1	0.9594657151943111
63	1	0.9865410007384082
64	1	0.9873761291737764
65	1	0.9617250231651945
66	1	0.9828406289120337
67	1	0.9784150272839518
68	1	0.9575410254950664
69	1	0.9522939543348491
70	1	0.9915936543963626
71	1	0.9834362914879444
72	1	0.9007338325525653
73	1	0.9759606178669924
74	1	0.9859958521763709
75	1	0.990879826849759
76	1	0.9273901992789939
77	1	0.9219147403322377
78	1	0.9731993378002434
79	1	0.9921704692690196
80	1	0.97067594432144
81	1	0.9878609678427035
82	1	0.9735624851477988
83	1	0.9708942666381336
84	1	0.9661196734686583
85	1	0.9689464251209114
86	1	0.9689173971294429
87	1	0.9922866351910776
88	1	0.9726100944975675
89	1	0.9838283349557279
90	1	0.9900079037104752
91	1	0.9427984064054679
92	1	0.9555716271066943
93	1	0.9589194844837028
94	1	0.9845777322656354
95	1	0.9544714329873188
96	1	0.9734140285654923
97	1	0.9712887283584904
98	1	0.9482717626997645
99	1	0.979664643831576
100	1	0.951481740667863
101	1	0.9289112874330544
102	1	0.9293682428279303
103	1	0.9431686857678163
104	1	0.9697585951678536
105	1	0.9469923499451987
106	1	0.9593355734259877
107	1	0.989510036615309
108	1	0.9756689802811982
109	1	0.9825194568589396
110	1	0.9433736418492932
111	1	0.9257034588909983
112	1	0.9919001879186882
113	1	0.938934421849209
114	1	0.9487312099628401
115	1	0.9265101691360721
116	1	0.925691154817376
117	1	0.869750615264366
118	1	0.9762772621640641
119	1	0.8966864332804695
120	1	0.9752211456624256
121	1	0.9806333752242689
122	1	0.9343967029684968
123	1	0.9045247990453701
124	1	0.9847827448508408
125	1	0.9917825062009172
126	1	0.9641263880863961
127	1	0.8963918527254882
128	1	0.8966545678832685
129	1	0.8932770313789261
130	1	0.9922871614922573
131	1	0.9075028170102296
132	1	0.979255635654098
133	1	0.9868874688682149
134	1	0.9939232612822682
135	1	0.9970570768105506
136	1	0.9237028108462774
137	1	0.9817460357851446
138	1	0.9600251517794225
139	1	0.9425131898501437
140	1	0.9480558524401139
141	1	0.9907066144240512
142	1	0.9394068236089735
143	1	0.9240306807700979
144	1	0.950874204925694
145	1	0.9241459319121056
146	1	0.9324824041196939
147	1	0.9358080410390356
148	1	0.9325817807149975
149	1	0.9807788875356355
150	1	0.9614063014677402
151	1	0.9442250631578064
152	1	0.9867376643135662
153	1	0.9684457697423254
154	1	0.9835857384089803
155	1	0.9421215081275841
156	1	0.9476966284868872
157	1	0.9746396819119161
158	1	0.9671928085076992
159	1	0.9569397610345902
160	1	0.9541254964921078
161	1	0.9700510324125596
162	1	0.9687964804953509
163	1	0.9714599273352658
164	1	0.9084601368401586
165	1	0.9282785065393466
166	1	0.980423221853132
167	1	0.9283246077431274
168	1	0.9573980310140985
169	1	0.9488936145728956
170	1	0.983616165038268
171	1	0.9210978541820465
172	1	0.943903941260919
173	1	0.9611917406497629
174	1	0.9401116977926021
175	1	0.9308948105648771
176	1	0.9707298030913428
177	1	0.9833648425227607
178	1	0.9904099322544541
179	1	0.9918762889978775
180	1	0.9485170209712369
181	1	0.9529997594901005
182	1	0.9682770880759686
183	1	0.987307031338926
184	1	0.9841169248582461
185	1	0.9888009671882024
186	1	0.9471344576214108
187	1	0.9636733507133766
188	1	0.9710057574056631
189	1	0.9704740106814956
190	1	0.9597083664202101
191	1	0.9699054498550067
192	1	0.9537262032905259
193	1	0.9537029407681679
194	1	0.9573155154165657
195	1	0.9586084137831018
196	1	0.9664058986754427
197	1	0.9587922697980201
198	1	0.9774858849028879
199	1	0.9709181443015107
200	1	0.9643250225946212
201	1	0.9487725068496713
202	1	0.9606994627120595
203	1	0.963489531333421
204	1	0.9879017419166263
205	1	0.9771684560548225
206	1	0.9516567414580921
207	1	0.9676944087120406
208	1	0.9527599107925099
209	1	0.9781463644988434
210	1	0.955953730551099
211	1	0.9890424519617084
212	1	0.9563559386166648
213	1	0.9653501920175693
214	1	0.9783537958528351
215	1	0.9790536666952266
216	1	0.986517917237926
217	1	0.919025774694332
218	1	0.9706417942365321
219	1	0.9701141507011337
220	1	0.9697925903841943
221	1	0.9266779264494995
222	1	0.9777398821940598
223	1	0.9863098221063046
224	1	0.9845218767385326
225	1	0.9742315523566413
226	1	0.97781915307332
227	1	0.9917714401550564
228	1	0.9829435257184781
229	1	0.9876490725998233
230	1	0.983950518569232
231	1	0.9875681026988565
232	1	0.9792564612595829
233	1	0.9449566276232714
234	1	0.9923362115530188
235	1	0.9916229540013518
236	1	0.9834954180344896
237	1	0.9697282179780113
238	1	0.9767970009784968
239	1	0.9886680529465274
240	1	0.9845744379712439
241	1	0.9441331955975705
242	1	0.9959737452673055
243	1	0.9881328097562249
244	1	0.9846776029172757
245	1	0.9892538338192085
246	1	0.9920834947480277
247	1	0.9956346197336914
248	1	0.9954273395234388
249	1	0.994790197279343
250	1	0.9955997750847639
251	1	0.9954028110635598
252	1	0.9962705177002655
253	1	0.9965005623795261
254	1	0.9631157817128541
255	1	0.966515912710184
256	1	0.9665448377045597
257	1	0.9727739569991656
258	1	0.9663086726207074
259	1	0.9581894291361118
260	1	0.9638799865794622
261	1	0.9585737154272437
262	1	0.9713995869506319
263	1	0.9761473538717562
264	1	0.9660946467513003
265	1	0.9622562984168637
266	1	0.9838431947188009
267	1	0.9564351002894113
268	1	0.9741042508974951
269	1	0.9904530384641501
270	1	0.9720228901494599
271	1	0.9065560886018216
272	1	0.964210363907898
273	1	0.9705773449114489
274	1	0.9753430339128973
275	1	0.96955614131167
276	1	0.9916460557286844
277	1	0.9752651767472709
278	1	0.9905177650189377
279	1	0.9556550843338474
280	1	0.96809098365015
281	1	0.9742452896183182
282	1	0.9878758179845437
283	1	0.9873291808775349
284	1	0.9946166162486993
285	1	0.9680308091360037
286	1	0.9521360439194868
287	1	0.9719710883697201
288	1	0.9840708826918714
289	1	0.9843041974012375
290	1	0.9884715234733263
291	1	0.9813951002094327
292	1	0.9871737670164873
293	1	0.9860581628199382
294	1	0.9566161910536445
295	1	0.9793544306263279
296	1	0.9883027553730773
297	1	0.988728453311885
298	1	0.9915368221307019
299	1	0.964969715742344
300	1	0.9855418290349084
301	1	0.9820339794814742
302	1	0.9665911653022523
303	1	0.978985952406449
304	1	0.9852910981837933
305	1	0.9689126293421902
306	1	0.9771887394164995
307	1	0.9805845761338317
308	1	0.9884972686966659
309	1	0.9722205391395181
310	1	0.9607660950144074
311	1	0.9839570979971357
312	1	0.9837639784417463
313	1	0.9599925786311858
314	1	0.9484253288714858
315	1	0.9697471125920384
316	1	0.9720353678987607
317	1	0.9774755417876598
318	1	0.9787763602054865
319	1	0.9838772256400691
320	1	0.9834784860662936
321	1	0.9899236767303223
322	1	0.9929973062107013
323	1	0.992088453398063
324	1	0.9735869087728058
325	1	0.9871324910764406
326	1	0.9828083654636203
327	1	0.9908606220993819
328	1	0.9858601025598667
329	1	0.98577490853557
330	1	0.9878852078392959
331	1	0.9866019892127682
332	1	0.9894517807849037
333	1	0.9805966721240604
334	1	0.9880154514308886
335	1	0.9927129673516467
336	1	0.9930024011483475
337	1	0.9836389328635763
338	1	0.9887620984915825
339	1	0.9916881297613209
340	1	0.972864053935406
341	1	0.9528848631896876
342	1	0.9709476673176076
343	1	0.9403982522882398
344	1	0.9809735372067147
345	1	0.9849747442569499
346	1	0.9769656545241397
347	1	0.9782903800285675
348	1	0.9804815261599577
349	1	0.9832389300189059
350	1	0.9829583805178747
351	1	0.9836699225790636
352	1	0.9812980236061145
353	1	0.9851782257686942
354	1	0.9788310009478194
355	1	0.984111558382673
356	1	0.9765714893388653
357	1	0.9808162503005171
358	1	0.9839429214962286
359	1	0.9879327573557027
360	1	0.9758434875685362
361	1	0.968881131010117
362	1	0.9842812593299796
363	1	0.9826000366890842
364	1	0.9869429821896919
365	1	0.9878557468676373
0	2	0.9835942193988271
1	2	0.9912908343444493
2	2	0.9939922629282298
3	2	0.9801368321555862
4	2	0.9508876855183624
5	2	0.9922505782683164
6	2	0.9651743284736433
7	2	0.9673012422246453
8	2	0.9182683155472432
9	2	0.9562625376255632
10	2	0.9879091655279126
11	2	0.9920241680092562
12	2	0.983527621123885
13	2	0.9848230623049972
14	2	0.9870919767012966
15	2	0.9876521053611189
16	2	0.9791257175836692
17	2	0.96664130127533
18	2	0.9302706205810216
19	2	0.9134686842882779
20	2	0.9652532556587374
21	2	0.9695637371010274
22	2	0.9113295488360211
23	2	0.9153888598251022
24	2	0.951227008932976
25	2	0.9254337532125233
26	2	0.9418134062294511
27	2	0.9340764821165078
28	2	0.9383902854262263
29	2	0.9020202167317054
30	2	0.9368202454276047
31	2	0.9519989883840392
32	2	0.8692208104710432
33	2	0.9116473180073049
34	2	0.9275838274591869
35	2	0.8965999391741037
36	2	0.9629048281559848
37	2	0.9859504109591792
38	2	0.9561275927401054
39	2	0.9913906311985065
40	2	0.9489807687037092
41	2	0.9539834343449617
42	2	0.9856891077092728
43	2	0.9324196504708429
44	2	0.9082095787279554
45	2	0.9486863721136604
46	2	0.9637274093515968
47	2	0.982045015233549
48	2	0.8921891278934964
49	2	0.9822262587447019
50	2	0.9882781757758975
51	2	0.9277104494161061
52	2	0.9142059903493307
53	2	0.9176269793236052
54	2	0.9502374494546089
55	2	0.8945890962318445
56	2	0.9833481165643635
57	2	0.9741484785590815
58	2	0.9859201803723626
59	2	0.9687531530089402
60	2	0.9093634969757216
61	2	0.8601709821232728
62	2	0.939930396791462
63	2	0.8655539327859657
64	2	0.9643251452836413
65	2	0.9595364097796077
66	2	0.9704384184381778
67	2	0.9586052866902196
68	2	0.9548240267126155
69	2	0.9428745269279111
70	2	0.9265968707084707
71	2	0.9819603217346445
72	2	0.9705371676051324
73	2	0.9717214533419769
74	2	0.9920605386830595
75	2	0.9767440645839222
76	2	0.9719338523909182
77	2	0.989055928992123
78	2	0.9938977457468257
79	2	0.9656203765480927
80	2	0.9191188487174838
81	2	0.9250079159090756
82	2	0.9690612122528056
83	2	0.9248953403249401
84	2	0.97617094515456
85	2	0.9424315674501738
86	2	0.9197792606748061
87	2	0.9295735624990666
88	2	0.951750833039671
89	2	0.9826494507285969
90	2	0.9172579397423298
91	2	0.936029761297703
92	2	0.9063403422559053
93	2	0.8869774266597179
94	2	0.9785431223891947
95	2	0.9755072992981877
96	2	0.950482797835918
97	2	0.9511157954412264
98	2	0.9193482444326427
99	2	0.9577583228643967
100	2	0.9587262199869074
101	2	0.9680986424214992
102	2	0.9514207596685763
103	2	0.9419622983744778
104	2	0.9294144520314155
105	2	0.9454570491282515
106	2	0.8830908768004805
107	2	0.9785730441822926
108	2	0.969891001188923
109	2	0.9495020106369562
110	2	0.9839381844946388
111	2	0.9602317037417923
112	2	0.9064446979922236
113	2	0.946981562196783
114	2	0.933436809991177
115	2	0.8733331097211139
116	2	0.8685577213684778
117	2	0.988552256122374
118	2	0.8638023836620059
119	2	0.8658616092082156
120	2	0.9579576784993094
121	2	0.8827863297837714
122	2	0.9084782145059093
123	2	0.8815784316640962
124	2	0.9131125465833653
125	2	0.9048624986696315
126	2	0.9804063428559256
127	2	0.9283763491726605
128	2	0.8472083874047577
129	2	0.9108987328480112
130	2	0.9547022622971107
131	2	0.9278626286012132
132	2	0.923610972037254
133	2	0.9829207345407358
134	2	0.9169519970153621
135	2	0.9194853854448237
136	2	0.919458862439844
137	2	0.8638017224254608
138	2	0.8980878762009276
139	2	0.9133451482799282
140	2	0.9426586696764367
141	2	0.9655822659485813
142	2	0.9715527629642348
143	2	0.9432821060515493
144	2	0.918160008538353
145	2	0.9599398324971716
146	2	0.9228355194941069
147	2	0.9262460243844535
148	2	0.9439755851359968
149	2	0.9807114733126979
150	2	0.915462413897527
151	2	0.9603062288106015
152	2	0.9209056900280417
153	2	0.9113971158389085
154	2	0.9888895162415513
155	2	0.9385463548671176
156	2	0.8720429342726899
157	2	0.8734212103010576
158	2	0.8954427594832479
159	2	0.9653952101253631
160	2	0.980991192172718
161	2	0.9894255168371071
162	2	0.9916743429004279
163	2	0.9614222012247085
164	2	0.865758170520082
165	2	0.8642257399042002
166	2	0.8850725075212722
167	2	0.8887912151265003
168	2	0.9232841493378411
169	2	0.982516755675048
170	2	0.9693817720215298
171	2	0.9870613742009864
172	2	0.9882367489718099
173	2	0.9815908905126476
174	2	0.988020081114958
175	2	0.902310849347526
176	2	0.8626928515933718
177	2	0.8451306296338323
178	2	0.9356853017104736
179	2	0.9844269450760359
180	2	0.9955643223774258
181	2	0.992739516436979
182	2	0.9604970281407404
183	2	0.8968487957879903
184	2	0.8708349823308547
185	2	0.8953904417474439
186	2	0.8388985421151227
187	2	0.8758610793480845
188	2	0.9953894037847945
189	2	0.967538266691165
190	2	0.9522950802884512
191	2	0.9177221239459867
192	2	0.9200496877163689
193	2	0.8951170361733704
194	2	0.9826727434828147
195	2	0.9486001137392458
196	2	0.9049341946144824
197	2	0.9002028313973949
198	2	0.9360767432447917
199	2	0.9912296827715615
200	2	0.9867423516660134
201	2	0.8841399599203399
202	2	0.9292001337511349
203	2	0.9840193712872287
204	2	0.9474079413941984
205	2	0.9904783915576
206	2	0.9833251605883316
207	2	0.9517901751438624
208	2	0.9252133383086478
209	2	0.8898131761828006
210	2	0.8899259026336903
211	2	0.9527392847576174
212	2	0.9953798201718853
213	2	0.9920647658922166
214	2	0.9514458916770648
215	2	0.8737096861724345
216	2	0.9259516764541873
217	2	0.9763160202883613
218	2	0.960322916775005
219	2	0.987500808421042
220	2	0.9925986506780854
221	2	0.994601891302737
222	2	0.9883974001345492
223	2	0.9649992705576955
224	2	0.9702552203092131
225	2	0.9900933115325535
226	2	0.879844084561172
227	2	0.952558849769154
228	2	0.9906290763085562
229	2	0.9724535970749919
230	2	0.9845753237111093
231	2	0.9837317015839078
232	2	0.9034900694253322
233	2	0.8976940465603437
234	2	0.9082881470759601
235	2	0.9912995314170466
236	2	0.9815941115287676
237	2	0.9499711363985264
238	2	0.9042496115496668
239	2	0.8960303413196505
240	2	0.9706884396865757
241	2	0.9865534102716944
242	2	0.910094733277915
243	2	0.9238359443392705
244	2	0.9670547781029131
245	2	0.9780941127623806
246	2	0.9791054571344145
247	2	0.937471580471129
248	2	0.9453143205942419
249	2	0.9901783830443419
250	2	0.9587184680110675
251	2	0.9649429537277001
252	2	0.9437064157094067
253	2	0.941393210735515
254	2	0.9276821395156448
255	2	0.9394825701866528
256	2	0.9954192545971917
257	2	0.980003618382126
258	2	0.970705971615152
259	2	0.9629334485661151
260	2	0.9469160283189789
261	2	0.9850262962807408
262	2	0.9977472308434181
263	2	0.9760672375568564
264	2	0.9925757708553383
265	2	0.9852401802556449
266	2	0.99394355209755
267	2	0.9256499346776567
268	2	0.9107211962793273
269	2	0.9910007655464682
270	2	0.9119430191798487
271	2	0.8999703924433533
272	2	0.9803906455641516
273	2	0.9271287599880104
274	2	0.9399687254105038
275	2	0.9914583004816945
276	2	0.9771817936445539
277	2	0.9288982871239441
278	2	0.9405891662226743
279	2	0.9597150864783669
280	2	0.9756787667515325
281	2	0.9642541393672059
282	2	0.9406651775969501
283	2	0.9263473342689964
284	2	0.9159706263400191
285	2	0.9945277946340272
286	2	0.9804568292876782
287	2	0.9735815723865529
288	2	0.9872698189308036
289	2	0.983657960581549
290	2	0.9854244557172605
291	2	0.8634115077973781
292	2	0.9887292751503315
293	2	0.9957528019366315
294	2	0.9957018834644936
295	2	0.9960236994785496
296	2	0.9749891794966532
297	2	0.9649030402197154
298	2	0.9820802026977532
299	2	0.9881821399055821
300	2	0.9850972807388976
301	2	0.9724504156331145
302	2	0.9542148072320015
303	2	0.9441603395798194
304	2	0.9391354634087987
305	2	0.9915062582904861
306	2	0.9814606370991461
307	2	0.9681299408034956
308	2	0.9352438141620647
309	2	0.9234894076402609
310	2	0.9880369066545633
311	2	0.9817761463785094
312	2	0.9931803013882737
313	2	0.9816563635060264
314	2	0.9685199563095814
315	2	0.9960660626666289
316	2	0.9939981072160673
317	2	0.9954539782857165
318	2	0.9934647600941354
319	2	0.993518820194891
320	2	0.9822955568522173
321	2	0.9726069360872087
322	2	0.9253422781040287
323	2	0.9842478769819988
324	2	0.9797107571425524
325	2	0.9802206763079696
326	2	0.9837202399354268
327	2	0.9812586926587575
0	3	0.9947054160714434
1	3	0.9647976239480659
2	3	0.9646287813682012
3	3	0.9468041583933048
4	3	0.9539025704829613
5	3	0.9615012367455883
6	3	0.9839143533769658
7	3	0.9859684233792397
8	3	0.8830691897617562
9	3	0.9889064881809247
10	3	0.9579080983262095
11	3	0.8892352394972036
12	3	0.9276651927468299
13	3	0.9093835065098915
14	3	0.8794530809171667
15	3	0.9902746561606276
16	3	0.9567468099872241
17	3	0.9626177211898351
18	3	0.9704416938203153
19	3	0.9406037437770778
20	3	0.9806739687305401
21	3	0.9432915504129125
22	3	0.9394543070585626
23	3	0.970134028622489
24	3	0.9852199169269129
25	3	0.9750864407121753
26	3	0.9871443297562746
27	3	0.9873923438059017
28	3	0.9862732180094315
29	3	0.9748590762970951
30	3	0.9886784004750061
31	3	0.9859126413162252
32	3	0.9833834818712944
33	3	0.9903073564717836
34	3	0.9937675334637837
35	3	0.9767204734323172
36	3	0.9546363874376244
37	3	0.9880910727799587
38	3	0.9828100926499269
39	3	0.9469746719591652
40	3	0.8831795161228289
41	3	0.9776201970831679
42	3	0.9835325814542426
43	3	0.950472916074711
44	3	0.9482972308758834
45	3	0.937456140712445
46	3	0.9892150173429617
47	3	0.9900858308634781
48	3	0.9817152099759752
49	3	0.9343575024529256
50	3	0.9512737903076481
51	3	0.9600772355998086
52	3	0.9525424233789055
53	3	0.9874070480034606
54	3	0.9900944528931704
55	3	0.9336746506880337
56	3	0.9442697481755594
57	3	0.9524365730449165
58	3	0.9570608576999993
59	3	0.9919550443887832
60	3	0.931438720814672
61	3	0.9330938900520729
62	3	0.9675615674092254
63	3	0.9427807560435938
64	3	0.9263250862523568
65	3	0.9363988701221215
66	3	0.9682197554598087
67	3	0.9557137121644336
68	3	0.9716678894854813
69	3	0.9740443795067633
70	3	0.9882746508172898
71	3	0.9881560210050248
72	3	0.9713813459994736
73	3	0.9651256613188479
74	3	0.9797431666911849
75	3	0.9700638684271343
76	3	0.9747825820398847
77	3	0.9870798170069427
78	3	0.9906759379892849
79	3	0.9894879320848103
80	3	0.9827952685296281
81	3	0.9060096748577251
82	3	0.8919360458621397
83	3	0.9881980462357226
84	3	0.9820429816845588
85	3	0.930209031758848
86	3	0.9635151580723921
87	3	0.9731027788735709
88	3	0.8939620152560502
89	3	0.8876423373231426
90	3	0.9126510719197035
91	3	0.9835946152395735
92	3	0.9006673495616091
93	3	0.9719423957373753
94	3	0.9584708457798615
95	3	0.9642505731755372
96	3	0.960968443849255
97	3	0.9388586797025971
98	3	0.9277902066077196
99	3	0.9565553660215677
100	3	0.9516382726247709
101	3	0.9543893784358172
102	3	0.9546962502350804
103	3	0.9892635457007074
104	3	0.9605600201586372
105	3	0.9339859619504791
106	3	0.9265215727412922
107	3	0.9616750197072014
108	3	0.9573319869389734
109	3	0.96228656478335
110	3	0.9622788338461594
111	3	0.9587674361228856
112	3	0.9371021503877889
113	3	0.9407364168432523
114	3	0.9546741751541191
115	3	0.9566650114451377
116	3	0.9342743981345847
117	3	0.9710494185649589
118	3	0.9580032705264449
119	3	0.9674980937377465
120	3	0.9801837141406609
121	3	0.9820877020652344
122	3	0.9831512523661794
123	3	0.9875051931264808
124	3	0.9624577335527241
125	3	0.9854427404043701
126	3	0.9861025702158609
127	3	0.9898239591549524
128	3	0.9472038767852672
129	3	0.9859913121480571
130	3	0.980986385789792
131	3	0.9640217141631161
132	3	0.983916105809887
133	3	0.9816450815007712
134	3	0.8952138592538614
135	3	0.9783537736090754
136	3	0.9871721126029774
137	3	0.994491556867754
138	3	0.9213612095786764
139	3	0.9913254836334868
140	3	0.9657567073521868
141	3	0.9476281181134834
142	3	0.9269864666014497
143	3	0.9279931712540817
144	3	0.9325821428194581
145	3	0.9051792780599527
146	3	0.9516131261053243
147	3	0.9700579228496472
148	3	0.9885764727723161
149	3	0.9779989546430158
150	3	0.8895033947092826
151	3	0.9241760071838079
152	3	0.9918167384287647
153	3	0.899324436044081
154	3	0.984962494631063
155	3	0.9447932829282575
156	3	0.9372883125264373
157	3	0.9562717214341938
158	3	0.9285565122917379
159	3	0.9535566962097167
160	3	0.9805610521716417
161	3	0.9094953854904353
162	3	0.9385844574160227
163	3	0.9310609297459983
164	3	0.9401446084538333
165	3	0.9610465937526153
166	3	0.9703287409372491
167	3	0.9510814110241339
168	3	0.9550012725051668
169	3	0.9778389792310287
170	3	0.8888888391224885
171	3	0.9269780964504374
172	3	0.958509998504927
173	3	0.9603515517257499
174	3	0.9737463965221239
175	3	0.9669406253584135
176	3	0.9560100854563013
177	3	0.9673712316331835
178	3	0.9375551081021549
179	3	0.9658790719039716
180	3	0.9788002174007581
181	3	0.9797951326667022
182	3	0.9761661410490701
183	3	0.9716333183031294
184	3	0.9751436631722765
185	3	0.9806458514369312
186	3	0.967488795938343
187	3	0.951993581133178
188	3	0.965124840351431
189	3	0.9669926293464003
190	3	0.9573365637282226
191	3	0.9840873649382292
192	3	0.9714000114330456
193	3	0.9481198140314901
194	3	0.9144905242468506
195	3	0.9465849060122821
196	3	0.9796320478496431
197	3	0.9757442615753494
198	3	0.9778068578541506
199	3	0.9795690249721903
200	3	0.9636803790555898
201	3	0.9128441878331354
202	3	0.9254560295954285
203	3	0.9563461986507734
204	3	0.9491808303007462
205	3	0.9705693540102764
206	3	0.9646024049032349
207	3	0.9592710767290606
208	3	0.971011725907212
209	3	0.9668663053570948
210	3	0.9906369310569975
211	3	0.9950522377550279
212	3	0.9824005215068817
213	3	0.9727263881204558
214	3	0.98101074551563
215	3	0.9667128759651343
216	3	0.9626478868560754
217	3	0.9822787277455896
218	3	0.9750390472925899
219	3	0.9890153667770978
220	3	0.9893295617158548
221	3	0.9841233684484494
222	3	0.9623267888992141
223	3	0.9919238993307776
224	3	0.9878171799060477
225	3	0.983101401165777
226	3	0.9578949668496054
227	3	0.9746740925705525
228	3	0.9687790974741253
229	3	0.9864250774708745
230	3	0.9502585379135509
231	3	0.9722722106727213
232	3	0.9782496777003765
233	3	0.9846625226379937
234	3	0.972459848503239
235	3	0.9801321898885054
236	3	0.9849271773557858
237	3	0.9758160090441459
238	3	0.9901254980275197
239	3	0.9813998382207496
240	3	0.975701053116133
241	3	0.9906614863118431
242	3	0.9826789436736536
243	3	0.9940418119101379
244	3	0.9871264865452024
245	3	0.9936759904031389
246	3	0.9932718886027511
247	3	0.9937651276813934
248	3	0.9924248618900242
249	3	0.9842177170095402
250	3	0.9909865940118728
251	3	0.9922755898534605
252	3	0.9931620098460249
253	3	0.9682159292733271
254	3	0.9662299152578859
255	3	0.9783869155108388
256	3	0.9760607037038976
257	3	0.9852526749382168
0	4	0.9486243178518616
1	4	0.9090276116130535
2	4	0.9113039670601477
3	4	0.9431211622095003
4	4	0.90481426392063
5	4	0.9009637431978418
6	4	0.9227140577588528
7	4	0.9857400370916696
8	4	0.9423997625802326
9	4	0.90611215013669
10	4	0.9288590970444425
11	4	0.9494080242756703
12	4	0.913049528959122
13	4	0.8961345656160238
14	4	0.9144607177167413
15	4	0.9106625094502491
16	4	0.9671748205670115
17	4	0.9423731164180933
18	4	0.9604099444210195
19	4	0.915208629921837
20	4	0.9739614228204779
21	4	0.9318169048121
22	4	0.9472466367940544
23	4	0.9723222631457097
24	4	0.8960312593163753
25	4	0.9023473192472312
26	4	0.9521096379953173
27	4	0.956160961222431
28	4	0.9726602028211342
29	4	0.9450503701813976
30	4	0.9575497186837545
31	4	0.8375489097640758
32	4	0.9540320505548652
33	4	0.9711191606806682
34	4	0.9539888361785935
35	4	0.9379530739929195
36	4	0.9154917401969022
37	4	0.9660003345301276
38	4	0.9401563653548894
39	4	0.956768209149394
40	4	0.9253925051648375
41	4	0.9501991862326703
42	4	0.86684615641989
43	4	0.9534286180146271
44	4	0.9625598160311575
45	4	0.9414072704073957
46	4	0.9769579499250602
47	4	0.989302150094254
48	4	0.9412247406804278
49	4	0.9273679849939712
50	4	0.9432809965367543
51	4	0.8846220822007725
52	4	0.9525245246237083
53	4	0.9610717159218342
54	4	0.9760749784330712
55	4	0.9385285841810451
56	4	0.8843384285814205
57	4	0.9786259687330418
58	4	0.8625250526839375
59	4	0.9127786106927568
60	4	0.9435901039785204
61	4	0.9197985347540327
62	4	0.9312585503062818
63	4	0.9737435836656221
64	4	0.9646002591094821
65	4	0.9860815005903996
66	4	0.9462967604017222
67	4	0.9891602191261825
68	4	0.9560490952045025
69	4	0.8630958000700315
70	4	0.8781119735535886
71	4	0.9027454241961622
72	4	0.9123795194322865
73	4	0.9100379684422784
74	4	0.9353218807036702
75	4	0.9509145450361881
76	4	0.9661663396601011
77	4	0.9360648122358095
78	4	0.8644016703628528
79	4	0.9600054287756441
80	4	0.961710734751548
81	4	0.9468230228871891
82	4	0.9242547242787136
83	4	0.8962318607496333
84	4	0.9068080368099954
85	4	0.9006628355501957
86	4	0.9691048046731993
87	4	0.9773940075758626
88	4	0.9815571453636736
89	4	0.882999351138648
90	4	0.9331239591991445
91	4	0.9536878156930053
92	4	0.9858376720961809
93	4	0.9742299977803793
94	4	0.9679877559508748
95	4	0.9769073665440954
96	4	0.9394667415848511
97	4	0.9698756645158323
98	4	0.981203816672132
99	4	0.9413666669877332
100	4	0.9594467023236661
101	4	0.894161307779892
102	4	0.9255439649775844
103	4	0.9848401739760837
104	4	0.989187926113002
105	4	0.9639162495002618
106	4	0.9743050445823035
107	4	0.9798650172918374
108	4	0.994962210412133
109	4	0.9425403684308686
110	4	0.950417751909019
111	4	0.8904098532295674
112	4	0.9059070721773317
113	4	0.8803455142980728
114	4	0.9556364039019469
115	4	0.9444929015958085
116	4	0.9303317451941784
117	4	0.9854161175880187
118	4	0.8711917360256389
119	4	0.8997174117936513
120	4	0.9578963927031793
121	4	0.9034343278686867
122	4	0.93719645783654
123	4	0.9363812740967966
124	4	0.94600467412705
125	4	0.9715295498784815
126	4	0.9735905619737834
127	4	0.9758716483474545
128	4	0.959479395500739
129	4	0.9791095442500778
130	4	0.9844512940031327
131	4	0.9376561171231106
132	4	0.9866931940639002
133	4	0.9873225560396055
134	4	0.978338756572706
135	4	0.9932180746175014
136	4	0.9683149998852889
137	4	0.917171050624475
138	4	0.9856171820415085
139	4	0.9586492561840779
140	4	0.8986629227399211
141	4	0.9020496369337524
142	4	0.913728661098695
143	4	0.9312795136519574
144	4	0.987645283093634
145	4	0.9386300689272236
146	4	0.9178246428787158
147	4	0.9706989036316442
148	4	0.9839344502107689
149	4	0.9666137104759319
150	4	0.9595758575656319
151	4	0.9738525811854504
152	4	0.9820177838611033
153	4	0.9335946344865447
154	4	0.9213396637175356
155	4	0.9371329481852573
156	4	0.9755976315634933
157	4	0.9891641080579661
158	4	0.9771370881043806
159	4	0.9734793509420122
160	4	0.9634399697546459
161	4	0.9629018548455432
162	4	0.9433266496604713
163	4	0.9753556621427875
164	4	0.9796723387746795
165	4	0.9795745820914357
166	4	0.9746566524394707
167	4	0.9780752185625301
168	4	0.9724334155253015
169	4	0.8975116062143251
170	4	0.981322126596335
171	4	0.9913022717031682
172	4	0.9297138447134545
173	4	0.9658361543169721
174	4	0.9893475179794023
175	4	0.9860297204248618
176	4	0.9479786512436416
177	4	0.9762138494989621
178	4	0.9263736224147232
179	4	0.9416978724800491
180	4	0.9561123761434684
181	4	0.9691819101338509
182	4	0.9626352232617956
183	4	0.969346429323735
184	4	0.9662478654631101
185	4	0.9421459196597148
186	4	0.961778986739997
187	4	0.9774129273596993
188	4	0.9898882414613733
189	4	0.9369042006309836
190	4	0.9608665300863091
191	4	0.9486264370765073
192	4	0.9817688740985449
193	4	0.9551293491582454
194	4	0.9628352871556675
195	4	0.9733176218223843
196	4	0.9768050942344211
197	4	0.9762007092772532
198	4	0.8813533966450785
199	4	0.9801816259920088
200	4	0.9779575969988866
201	4	0.9840917838852552
202	4	0.9678567891460188
203	4	0.9865346841854535
204	4	0.9900736762620974
205	4	0.919952106562084
206	4	0.9327199037823872
207	4	0.8928522502242731
208	4	0.9562108250367931
209	4	0.9004476195816747
210	4	0.9896116270305065
211	4	0.968339840022734
212	4	0.9809027211368199
213	4	0.9808614009153019
214	4	0.9724378192172324
215	4	0.9911890656003147
216	4	0.9769265610608512
217	4	0.9581036321128247
218	4	0.9617315967581131
219	4	0.9412363998478317
220	4	0.9364723554869685
221	4	0.9685131979215517
222	4	0.9694371570356914
223	4	0.958582173896739
224	4	0.9804652110531125
225	4	0.9688271010012376
226	4	0.9777361293358741
227	4	0.9817500933609957
228	4	0.9752159207035083
229	4	0.9868983636614316
230	4	0.9685392088823558
231	4	0.949623839911152
232	4	0.9865948101974963
233	4	0.9732344321833877
234	4	0.976841441362762
235	4	0.9918582581522215
236	4	0.9693580999866824
237	4	0.9848268949631698
0	5	0.9862608515042388
1	5	0.9883361328145197
2	5	0.9877559523970303
3	5	0.9882107733879586
4	5	0.989114262130398
5	5	0.9818289088219141
6	5	0.9860983264448573
7	5	0.9901476421594576
8	5	0.9900441019429491
9	5	0.9891484563919748
10	5	0.9895541247164911
11	5	0.9847218308181716
12	5	0.9856479974355371
13	5	0.9915791532804372
14	5	0.9895178782220081
15	5	0.9899638424904408
16	5	0.9889431345766031
17	5	0.9859050102601814
18	5	0.9860210802809265
19	5	0.9864123153573264
20	5	0.9904795631553148
21	5	0.9919682063862678
22	5	0.992865378854703
23	5	0.9935890190677866
24	5	0.9855320231870247
25	5	0.9894518431575446
26	5	0.9903380494532781
27	5	0.991033749571027
28	5	0.9895168629715014
29	5	0.9908386203694655
30	5	0.987674095687176
31	5	0.9875314379713344
32	5	0.9918236688208887
33	5	0.981354404363763
34	5	0.9894109133789699
35	5	0.9845946749583014
36	5	0.9758580834301022
37	5	0.9909623283554061
38	5	0.9936657840057732
39	5	0.9887755911388921
40	5	0.9882020183921357
41	5	0.984614738978184
42	5	0.9810334756498343
43	5	0.9779458977254607
44	5	0.9771838624662845
45	5	0.9794316459575882
46	5	0.9824472930167635
47	5	0.9841983729074052
48	5	0.9913954700609376
49	5	0.9916358153680045
50	5	0.9653249160645061
51	5	0.9640650202545339
52	5	0.9785573039635024
53	5	0.9816371568555138
54	5	0.9818327306364212
55	5	0.9852762042564546
56	5	0.9405813825362545
57	5	0.9634158399770755
58	5	0.9773180590617144
59	5	0.9795437567188623
60	5	0.9844308651045818
61	5	0.9823709780786329
62	5	0.9819863167806281
63	5	0.9662568928692524
64	5	0.9488239289622147
65	5	0.9850467177456487
66	5	0.9871929478490853
67	5	0.980088995407646
68	5	0.9401057902061449
69	5	0.9392009161152896
70	5	0.9877687732510833
71	5	0.9783904767869875
72	5	0.9734617176039685
73	5	0.938209813245329
74	5	0.9188260611973582
75	5	0.9250243861637526
76	5	0.9926769825014589
77	5	0.957977773649359
78	5	0.9828354667542772
79	5	0.93839626485443
80	5	0.9385914107751178
81	5	0.9884387622602926
82	5	0.9859216251373644
83	5	0.9356859073311555
84	5	0.9809744356196858
85	5	0.9875440109055174
86	5	0.9869832539841107
87	5	0.9888014209633115
88	5	0.9837385457760291
89	5	0.9561341604786975
90	5	0.9735645710801365
91	5	0.9868494751013711
92	5	0.9872422614306718
93	5	0.9911380474673187
94	5	0.9893974430014577
95	5	0.9809883191876124
96	5	0.9799473354213566
97	5	0.9030510814601534
98	5	0.9656953261883213
99	5	0.9869320575065132
100	5	0.9855192290923068
101	5	0.9878968743135882
102	5	0.9837079931819906
103	5	0.9440202967056962
104	5	0.9135465494156866
105	5	0.9275967766544944
106	5	0.9590444415103114
107	5	0.9911571150607696
108	5	0.9923805591963092
109	5	0.959503093345279
110	5	0.9455247858663937
111	5	0.9567121678713842
112	5	0.9342234322594682
113	5	0.9912252210138358
114	5	0.9515414333774689
115	5	0.946416122364218
116	5	0.9896591899840356
117	5	0.9868309924603813
118	5	0.9927391329063534
119	5	0.9917460020449196
120	5	0.9524274256388694
121	5	0.9871424933915445
122	5	0.9885715426856297
123	5	0.988612769718352
124	5	0.9561927868396863
125	5	0.9744121989255734
126	5	0.992383612773577
127	5	0.9480996960121767
128	5	0.91976766700681
129	5	0.9858632679392564
130	5	0.8982503944542083
131	5	0.9097991634199879
132	5	0.9832597908063743
133	5	0.9837806455320306
134	5	0.9871185168129362
135	5	0.9845688426616075
136	5	0.9288532871424208
137	5	0.921578425924722
138	5	0.9266805787099529
139	5	0.9777279070739678
140	5	0.952563609736839
141	5	0.9413670242270202
142	5	0.930697296233178
143	5	0.9304930995360178
144	5	0.972329226253442
145	5	0.9080940997474034
146	5	0.9903054752210788
147	5	0.9831872705641859
148	5	0.981750514400629
149	5	0.9538865829014737
150	5	0.9283236733479303
151	5	0.978637051383301
152	5	0.9663157305925486
153	5	0.9193900095415922
154	5	0.9919628359598609
155	5	0.9936329968336889
156	5	0.9899033112711423
157	5	0.9575440333914195
158	5	0.9648710664364403
159	5	0.9491371124264593
160	5	0.9097985778383909
161	5	0.993563100120619
162	5	0.9629610532761872
163	5	0.9826460007555294
164	5	0.9880421172542361
165	5	0.9870896466517638
166	5	0.9885480641050247
167	5	0.9549069101923684
168	5	0.9549332256435346
169	5	0.9863505408781358
170	5	0.9747565446465838
171	5	0.9839540124592151
172	5	0.9888555531866325
173	5	0.9898161878298103
174	5	0.9932733471535039
175	5	0.9901218244214796
176	5	0.9933992584353908
177	5	0.990715931385778
178	5	0.9655876655996597
179	5	0.9816636456229444
180	5	0.9561778953220946
181	5	0.9642061715943538
182	5	0.9497133407381269
183	5	0.9176265823291954
184	5	0.9085684837421623
185	5	0.9551637316144778
186	5	0.9102254791575899
187	5	0.9328058397787548
188	5	0.9852987033387332
189	5	0.9917654812508514
190	5	0.9913565993742434
191	5	0.9288720975305158
192	5	0.9771271023444787
193	5	0.9362984618577709
194	5	0.9615341017373786
195	5	0.9108503678474769
196	5	0.9709207428405812
197	5	0.9430039012541366
198	5	0.9120837927036859
199	5	0.9078901052953438
200	5	0.9530719913289221
201	5	0.8921578621362416
202	5	0.8874459665667669
203	5	0.942404717805781
204	5	0.9268069684371466
205	5	0.9320001070406323
206	5	0.8963315487073962
207	5	0.9007075696027571
208	5	0.9806103031291513
209	5	0.9265235110501215
210	5	0.8974673285856357
211	5	0.9329265779686058
212	5	0.9231420819072103
213	5	0.913927204255285
214	5	0.8563996627736606
215	5	0.9410186722803221
216	5	0.9222019514885119
217	5	0.985785844366585
218	5	0.9121355049398768
219	5	0.9579205435501192
220	5	0.9594241827450433
221	5	0.9374515725297754
222	5	0.9287769919987253
223	5	0.9673797046292555
224	5	0.9443367759138286
225	5	0.9498446789209856
226	5	0.9282433466025221
227	5	0.9826107187184524
228	5	0.981537976403188
229	5	0.9900959166555426
230	5	0.9697881570224135
231	5	0.9607567901730474
232	5	0.9641918097319796
233	5	0.9591308592031108
234	5	0.9672230549326005
235	5	0.9756886514211958
236	5	0.9837401728310486
237	5	0.9849418086128838
238	5	0.9874131465055422
239	5	0.9724204944762054
240	5	0.9828659273066086
241	5	0.9518241677917765
242	5	0.9480236711992439
243	5	0.975276291488712
244	5	0.9813530715254175
245	5	0.9182749171720799
246	5	0.9388894817071874
247	5	0.9000456464470491
248	5	0.9342243477888027
249	5	0.9511833061340961
250	5	0.9811018922054541
251	5	0.9821153318933983
252	5	0.9895420899138055
253	5	0.9844673813261045
254	5	0.9221410558832713
255	5	0.9643348729190161
256	5	0.9053537311524111
257	5	0.9157300393907253
258	5	0.9271499033172435
259	5	0.9391588966238196
260	5	0.8996118165135898
261	5	0.9165727651478974
262	5	0.9752625039860718
263	5	0.9621998353401481
264	5	0.9581161482629912
265	5	0.9545943889516623
266	5	0.9793559683365026
267	5	0.9706415755745683
268	5	0.9831635538707107
269	5	0.9251921007188287
270	5	0.9685210646185671
271	5	0.9844371419875578
272	5	0.9877868419116718
273	5	0.9667856514192613
274	5	0.958929985422167
275	5	0.968181567264025
276	5	0.9793963097897349
277	5	0.9851653809060726
278	5	0.980172352660516
279	5	0.9749597652437063
280	5	0.97807977789068
281	5	0.9787971408336339
282	5	0.9675437805027226
283	5	0.9820752087683476
284	5	0.9875813260062865
285	5	0.9893906816059035
286	5	0.9538943321598349
287	5	0.9155526253226266
288	5	0.9399931723175298
289	5	0.969167059265319
290	5	0.9816533926067524
291	5	0.9919376064246912
292	5	0.9935232392207206
293	5	0.9885990012064937
294	5	0.9835217202746355
295	5	0.9798313299793845
296	5	0.9371764390387405
297	5	0.9686927834331658
298	5	0.9379470241853008
299	5	0.9862232314135896
300	5	0.9770728531794337
301	5	0.9731488079511927
302	5	0.9818806238573299
303	5	0.9830079315771737
304	5	0.9712203628785885
305	5	0.9739638077128139
306	5	0.9801300101094369
307	5	0.9871286488802476
308	5	0.9916130797266759
309	5	0.9664476888360143
310	5	0.9864734450680576
311	5	0.9791192579145437
312	5	0.98968271555637
313	5	0.9682496936341739
314	5	0.9869972998860422
315	5	0.988748588202992
316	5	0.9826974332733618
317	5	0.9873734788711195
318	5	0.986621903397695
319	5	0.9834772355031948
320	5	0.965010687277955
321	5	0.9830409214586923
322	5	0.9908031656598387
323	5	0.9870632153858014
324	5	0.9901390082535101
325	5	0.9847382729419617
326	5	0.9941987192762032
327	5	0.9783248700330477
0	6	0.965117154787084
1	6	0.9508470323871905
2	6	0.9433300859646092
3	6	0.9640528033859301
4	6	0.9851116338505786
5	6	0.9515575505721762
6	6	0.9684666555272132
7	6	0.9810775793543043
8	6	0.9907633003374829
9	6	0.9362196846976938
10	6	0.9689235272277145
11	6	0.9448770442539327
12	6	0.9609285799453682
13	6	0.9914197340776459
14	6	0.9898322803641323
15	6	0.9535864319866202
16	6	0.980508597056627
17	6	0.9735154402289183
18	6	0.9851539290384974
19	6	0.9839553208023106
20	6	0.9782899415285995
21	6	0.9829524948985681
22	6	0.9853076331829475
23	6	0.9317561710723762
24	6	0.9740124308643886
25	6	0.9786288092550185
26	6	0.9595256208638815
27	6	0.9846018269943267
28	6	0.967651405971321
29	6	0.9643275077857193
30	6	0.9806825334279248
31	6	0.9469329060655238
32	6	0.9886959687498315
33	6	0.9853097564317098
34	6	0.9840386008515483
35	6	0.9694932471435642
36	6	0.9704975067943918
37	6	0.9716046528976667
38	6	0.9607296094443268
39	6	0.9828472001212614
40	6	0.9673460847246579
41	6	0.9505352419632145
42	6	0.9700504984827275
43	6	0.9465439839493182
44	6	0.964799771353633
45	6	0.9661496010091102
46	6	0.9633018725258296
47	6	0.966619124467805
48	6	0.9810903568509578
49	6	0.9831453229379139
50	6	0.9681306521284233
51	6	0.9668843769356629
52	6	0.9332732539481315
53	6	0.9616053811254782
54	6	0.9719069609765504
55	6	0.9665564274412717
56	6	0.9178735431430739
57	6	0.9547343369375542
58	6	0.948136600658434
59	6	0.9409024394313655
60	6	0.9617903347581498
61	6	0.9658421689132519
62	6	0.9708507816460502
63	6	0.9679097006950913
64	6	0.9679454983699518
65	6	0.989814610374552
66	6	0.984684716014409
67	6	0.9590261276067518
68	6	0.980025330929481
69	6	0.9746471219654198
70	6	0.9913723964137969
71	6	0.9847767059353288
72	6	0.9648493716639727
73	6	0.9833229738723149
74	6	0.9792771925902293
75	6	0.9792614331736547
76	6	0.9517050302744294
77	6	0.9520903715777683
78	6	0.9514040126587804
79	6	0.9480839975399091
80	6	0.9913479213375478
81	6	0.9904678760138577
82	6	0.9838681863506304
83	6	0.9899702859250207
84	6	0.9892298250636151
85	6	0.97782326197697
86	6	0.9866293931646224
87	6	0.9911473069730276
88	6	0.9629345908090485
89	6	0.9715258404198217
90	6	0.9693592820150776
91	6	0.9408633845034353
92	6	0.9848083462872564
93	6	0.9755739971310525
94	6	0.9778777813334181
95	6	0.983188054230666
96	6	0.9837001398798582
97	6	0.9884714169088629
98	6	0.9472482986183954
99	6	0.9833741786287435
100	6	0.9728917460109306
101	6	0.9672795749118924
102	6	0.9841441806103445
103	6	0.9879620814568879
104	6	0.9725196080746131
105	6	0.9881059721793082
106	6	0.9854501293776912
107	6	0.9922024134727467
108	6	0.9893032379158073
109	6	0.991659658834665
110	6	0.9887082298260129
111	6	0.9905801337319732
112	6	0.9876306667696031
113	6	0.9800831178388508
114	6	0.9902470296624257
115	6	0.9826567011414861
116	6	0.98887648372781
117	6	0.9832514867668771
118	6	0.9892329636982907
119	6	0.9817236780472237
120	6	0.9795610686026617
121	6	0.9739247936759926
122	6	0.9916605070354035
123	6	0.9867679765672781
124	6	0.9923636817147251
125	6	0.9834218764029071
126	6	0.9819120629073111
127	6	0.9824337773301126
128	6	0.9809488877372946
129	6	0.9833730525192461
130	6	0.9880300942761012
