# Supplementary material for: Occipital-temporal cortical tuning to semantic and affective features of natural images predicts associated behavioral responses
Source: Nat Commun. 2024 Jul 9;15:5531. doi: 10.1038/s41467-024-49073-8 (PMC11233618; doi:10.1038/s41467-024-49073-8)
Supplement: Supplementary file 3 — Source Data [file 41467_2024_49073_MOESM3_ESM.zip › DataSource_Files/Fig_7/Correlations_CSVA_GaborsRemoved_v_CSVA_Scores_CSVABetterSemantic_OTC.csv]

	PC1	PC2	PC3
Subject1	0.9969499989	0.9988349532	0.9794537808
Subject2	0.9956943283	0.998316746	0.9734881111
Subject3	0.9967048087	0.9984283199	0.9847481459
Subject4	0.9984918245	0.9980938853	0.9858145017
Subject5	0.9978096472	0.9977659801	0.9783728107
Subject6	0.997443889	0.9973936244	0.9740756985
