# Supplementary material for: Occipital-temporal cortical tuning to semantic and affective features of natural images predicts associated behavioral responses
Source: Nat Commun. 2024 Jul 9;15:5531. doi: 10.1038/s41467-024-49073-8 (PMC11233618; doi:10.1038/s41467-024-49073-8)
Supplement: Supplementary file 3 — Source Data [file 41467_2024_49073_MOESM3_ESM.zip › DataSource_Files/Fig_7/Correlations_CSVA_GaborsRemoved_v_CSVA_Scores_CSVABetterSemantic_EVC.csv]

	PC1	PC2	PC3
Subject1	0.9845533349	0.9984178866	0.9386007088
Subject2	0.9463017496	0.9978464899	0.7743455724
Subject3	0.9663301731	0.9966382194	0.9022445777
Subject4	0.9634715804	0.9968639042	0.8745435204
Subject5	0.9899679176	0.9869828332	0.9693090553
Subject6	0.9685897098	0.9949252422	0.8921132969
