# Supplementary material for: Occipital-temporal cortical tuning to semantic and affective features of natural images predicts associated behavioral responses
Source: Nat Commun. 2024 Jul 9;15:5531. doi: 10.1038/s41467-024-49073-8 (PMC11233618; doi:10.1038/s41467-024-49073-8)
Supplement: Supplementary file 3 — Source Data [file 41467_2024_49073_MOESM3_ESM.zip › DataSource_Files/Fig_5/HypotheticalDimensionsValues_CSVA.csv]

	PC1		PC2		PC3
Dimension Name	r-value	p-value	r-value	p-value	r-value	p-value
Animacy	0.5257	0	-0.15034	0.0706	0.15126	0.0694
Animate vs Inanimate	0.4088	0	-0.13732	0.0956	0.16769	0.0432
Human vs Non-Human	0.49994	0	-0.16625	0.042	0.097904	0.243
Animate Arousal	0.24419	0.0026	0.36249	0	0.025417	0.7606
Inanimate Arousal	0.17772	0.0354	-0.0044784	0.9556	0.058971	0.4834
Animate Positive vs Negative	0.030067	0.7242	-0.11525	0.1776	0.18186	0.0236
Inanimate Positive vs Negative	0.0086525	0.9266	-0.038802	0.6378	0.016765	0.8424
