# Supplementary material for: Occipital-temporal cortical tuning to semantic and affective features of natural images predicts associated behavioral responses
Source: Nat Commun. 2024 Jul 9;15:5531. doi: 10.1038/s41467-024-49073-8 (PMC11233618; doi:10.1038/s41467-024-49073-8)
Supplement: Supplementary file 3 — Source Data [file 41467_2024_49073_MOESM3_ESM.zip › DataSource_Files/Fig_4/Group_vs_Subject_PC-Loading_Correlations_CSVA.csv]

	PC1		PC2		PC3
Subject	r-value	p-value	r-value	p-value	r-value	p-value
Subject1	0.899	0	0.867	0	0.811	0
Subject2	0.904	0	0.707	0	0.722	0
Subject3	0.825	0	0.655	0	0.78	0
Subject4	0.901	0	0.455	0	0.497	0
Subject5	0.781	0	0.772	0	0.544	0
Subject6	0.206	0.0065	0.674	0	0.662	0
