# Supplementary material for: Occipital-temporal cortical tuning to semantic and affective features of natural images predicts associated behavioral responses
Source: Nat Commun. 2024 Jul 9;15:5531. doi: 10.1038/s41467-024-49073-8 (PMC11233618; doi:10.1038/s41467-024-49073-8)
Supplement: Supplementary file 3 — Source Data [file 41467_2024_49073_MOESM3_ESM.zip › DataSource_Files/Fig_4/Explained_Variance_Top10PCS_CSVA.csv]

Component	CSVA PCA	Design Matrix PCA
PC1	29.7358622978	12.1942424296
PC2	13.8623731407	5.1054979375
PC3	8.2213318575	5.3312689391
PC4	2.7295301539	5.7609631277
PC5	1.9857317859	8.2068664539
PC6	1.6368186839	5.9633510048
PC7	1.6349153207	1.2043123806
PC8	1.3691379592	1.4593834119
PC9	1.4471819801	1.4760291114
PC10	1.4041612733	3.1419648885
