# Supplementary material for: Occipital-temporal cortical tuning to semantic and affective features of natural images predicts associated behavioral responses
Source: Nat Commun. 2024 Jul 9;15:5531. doi: 10.1038/s41467-024-49073-8 (PMC11233618; doi:10.1038/s41467-024-49073-8)
Supplement: Supplementary file 3 — Source Data [file 41467_2024_49073_MOESM3_ESM.zip › DataSource_Files/Fig_3/SVAA_SVAI_vs_Semantic_ModelComp.csv]

		SVAA vs Semantic		SVAI vs Semantic
Subject	Total Voxels	Voxels Better	Percent Better	Voxels Better	Percent Better
Subject1	6777	4329	0.6387782205	2375	0.3504500516
Subject2	6450	4069	0.6308527132	2247	0.348372093
Subject2	5483	3484	0.6354185665	1568	0.2859748313
Subject3	6596	3272	0.4960582171	2186	0.3314129776
Subject5	6580	5365	0.8153495441	3476	0.5282674772
Subject6	6618	3348	0.505893019	2356	0.3559987912
